# Supplementary material for: Long read single cell RNA sequencing reveals the isoform diversity of Plasmodium vivax transcripts
Source: PLoS Negl Trop Dis. 2022 Dec 16;16(12):e0010991. doi: 10.1371/journal.pntd.0010991 (PMC9803293; doi:10.1371/journal.pntd.0010991)
Supplement: S1 Table — Table listing numbers from each step of sequencing analysis and transcript prediction. (XLSX) [file pntd.0010991.s012.xlsx]

## Sheet: Sheet1
	Illumina sequencing data							PacBio sequencing data								Protein-coding gene prediction					With New PacBio Reference
Sample ID	Total Reads	Mapped Reads	Unique Reads	Within annotation	Within annotation + 500bp	>500 bp of annotation	No. of Cells	CCS Reads	Reads w/ Illumina barcodes	Mapped Reads	Unique Reads	>50% length mapped	Predicted Transcripts	Transcripts >10X	In both samples	Coding transcripts	Full-length Coding Transcripts	Missing start codon	Missing Stop Codon	Full-length Coding Genes	Within annotation	Within annotation + 500bp	>500 bp of annotation
Sample 1 (D01)	57550235	42,427,701 (74%)	31177026	10,379,686(33%)	6,061,488(52%)	14,735,852(47%)	949	3390270	2164052	2159143	1822352	1688745	48512	15671	9982	8550	5368	1414	1767	3975	24,098,166 (77%)	319,731 (78%)	6,759,129 (22%)
Sample 2 (C01)	63399045	45,578,185 (72%)	35706126	9,790,835 (27%)	7,480,498 (48%)	18,434,793 (52%)	1807	3570838	1798897	1785840	1674095	1523456	46480	14508							24,779,689 (69%)	384,242 (70%)	10,542,195 (20%)
Spz 1	63039836	4,465,602 (7.08%)	3654760	948,573 (26%)	594,396 (42%)	2,111,791 (58%)	2609	2578778	204181	132045	117830	106531	14186	1830	784	563	344	77	163	332	2,354,067 (64%)	70,023 (66%)	1,230,671 (33%)
Spz 2	74606583	2,449,411 (3.28%)	2131303	523,892 (25%)	355,541(41%)	1,251,870 (59%)	2363	1935640	89776	45301	43762	40977	9006	784							1,350,524 (63%)	38,583 (65%)	742,301 (35%)
