# Supplementary material for: Long read single cell RNA sequencing reveals the isoform diversity of Plasmodium vivax transcripts
Source: PLoS Negl Trop Dis. 2022 Dec 16;16(12):e0010991. doi: 10.1371/journal.pntd.0010991 (PMC9803293; doi:10.1371/journal.pntd.0010991)
Supplement: S3 Table — Top hits from GO analysis. (XLSX) [file pntd.0010991.s014.xlsx]

## Sheet: Sheet2
GO	GeneRatio	BgRatio	pvalue	p.adjust	qvalue	geneID	Count
GO:0045454	8/313	20/2085	0.005708	0.240316	0.231204	PVP01_0506500/PVP01_0714500/PVP01_0724000/PVP01_0833900/PVP01_0905200/PVP01_0928200/PVP01_1202300/PVP01_1329100	8
GO:0003735	23/313	93/2085	0.00812	0.240316	0.231204	PVP01_0611900/PVP01_1026900/PVP01_1212800/PVP01_1231200/PVP01_1318400/PVP01_1324800/PVP01_0803800/PVP01_0823300/PVP01_0827400/PVP01_0833200/PVP01_0835800/PVP01_1011400/PVP01_1013900/PVP01_1113100/PVP01_1131200/PVP01_1203300/PVP01_1245900/PVP01_1265800/PVP01_1340400/PVP01_1403700/PVP01_1426300/PVP01_0317300/PVP01_0414500	23
GO:0005783	14/313	51/2085	0.014672	0.240316	0.231204	PVP01_0506500/PVP01_0714500/PVP01_1223000/PVP01_1238300/PVP01_1269500/PVP01_1441900/PVP01_1454900/PVP01_0517800/PVP01_0606100/PVP01_0820100/PVP01_0823400/PVP01_0828600/PVP01_0909400/PVP01_1232100	14
GO:0009986	15/313	56/2085	0.014756	0.240316	0.231204	PVP01_0532000/PVP01_0714500/PVP01_0812300/PVP01_0905200/PVP01_1018200/PVP01_1026000/PVP01_1136400/PVP01_1215900/PVP01_0305600/PVP01_1311000/PVP01_1341900/PVP01_0710400/PVP01_0716400/PVP01_1031000/PVP01_1303600	15
GO:0006457	10/313	32/2085	0.014991	0.240316	0.231204	PVP01_0818200/PVP01_1122000/PVP01_1447600/PVP01_1022000/PVP01_1140200/PVP01_1221700/PVP01_1311600/PVP01_1434100/PVP01_1464500/PVP01_0411800	10
GO:0006412	23/313	98/2085	0.015504	0.240316	0.231204	PVP01_0611900/PVP01_1026900/PVP01_1212800/PVP01_1231200/PVP01_1318400/PVP01_1324800/PVP01_0803800/PVP01_0823300/PVP01_0827400/PVP01_0833200/PVP01_0835800/PVP01_1011400/PVP01_1013900/PVP01_1113100/PVP01_1131200/PVP01_1203300/PVP01_1245900/PVP01_1265800/PVP01_1340400/PVP01_1403700/PVP01_1426300/PVP01_0317300/PVP01_0414500	23
GO:0005840	22/313	101/2085	0.039701	0.527455	0.507456	PVP01_0604600/PVP01_0611900/PVP01_0930800/PVP01_1026900/PVP01_1212800/PVP01_1231200/PVP01_1318400/PVP01_1324800/PVP01_1410100/PVP01_0803800/PVP01_0823300/PVP01_0833200/PVP01_0835800/PVP01_1011400/PVP01_1113100/PVP01_1131200/PVP01_1203300/PVP01_1245900/PVP01_1340400/PVP01_1403700/PVP01_1426300/PVP01_0414500	22
GO:0020008	5/313	14/2085	0.046302	0.538264	0.517854	PVP01_0812300/PVP01_0937600/PVP01_1136400/PVP01_1421400/PVP01_0317100	5
