# Supplementary material for: Long read single cell RNA sequencing reveals the isoform diversity of Plasmodium vivax transcripts
Source: PLoS Negl Trop Dis. 2022 Dec 16;16(12):e0010991. doi: 10.1371/journal.pntd.0010991 (PMC9803293; doi:10.1371/journal.pntd.0010991)
Supplement: S4 Table — (XLSX) [file pntd.0010991.s015.xlsx]

## Sheet: Sheet1
REF Name	REF Description	PacBio Transcripts	No. of Isoforms	Isoform Type	No. of Tested Isoforms	Number of Cells	D	D-crit
PVP01_0107500	RAMA	D01F1.96.1.p1,D01F1.96.2.p1,D01F1.96.3.p1,D01F1.96.5.p1,D01F1.96.7.p1,D01R1.85.1.p1,D01R1.85.2.p1,D01R1.85.4.p1	8	Coding	3	D01F1.96.1:84, D01F1.96.5:142,D01F1.96.7:224	0.401786	0.18694
PVP01_0112500	TyrRS	D01F1.172.1.p1,D01R1.146.1.p1,D01R1.146.2.p1,D01R2.127.6.p1	4	Coding	2	D01R1.146.2:492,D01R2.127.6:339	0.17646	0.0958629
PVP01_0112900	proteasome subunit alpha type-6	D01F1.177.1.p1,D01R1.150.1.p1,D01R1.150.4.p1,D01R1.150.5.p1,D01R2.133.1.p1	5	UTR	3	D01R1.150.1:61,D01R1.150.4:791,D01R1.150.5:129	0.153641	0.128956
PVP01_0113000	COQ10	D01R1.151.1.p1,D01R1.151.3.p1,D01R1.151.4.p1,D01R1.151.6.p1	4	UTR	4	D01R1.151.1:107, D01R1.151.3:70, D01R1.151.4:55, D01R1.151.6:64	0.251136	0.208775
PVP01_0119400	Plasmodium exported protein	D01F1.283.1.p1,D01F1.283.3.p1,D01F1.283.4.p1,D01F2.211.1.p1	4	UTR	3	D01F1.283.3:117, D01F1.283.4:658, D01F2.211.1:65	0.442308	0.136263
PVP01_0201900	PIR protein	D01R1.313.1.p1,D01R1.313.2.p1,D01R1.313.3.p1,D01R2.267.3.p1	4	Coding	4	D01R1.313.1:205, D01R1.313.2:475, D01R1.313.3:100, D01R2.267.3:312	0.161795	0.113491
PVP01_0204400	CAF1C	D01F1.377.1.p1,D01F1.377.4.p1,D01F1.377.5.p1,D01F1.377.6.p1,D01F2.281.1.p1	5	UTR	3	D01F1.377.5:53, D01F1.377.6:516, D01F2.281.1:81	0.213836	0.195896
PVP01_0206900	proteasome subunit beta type-3	D01F1.404.1.p1,D01F1.404.5.p1,D01F1.404.6.p1,D01F1.404.7.p1	4	UTR	3	D01F1.404.5:906, D01F1.404.6:162, D01F1.404.7:172	0.160494	0.11585
PVP01_0208000	RAB5c	D01R1.409.13.p1,D01R1.409.19.p1,D01R1.409.2.p1,D01R1.409.20.p1,D01R1.409.3.p1,D01R1.409.4.p1,D01R1.409.5.p1	7	UTR	2	D01R1.409.3:98, D01R1.409.5:72	0.55	0.210803
PVP01_0300700	Plasmodium exported protein	D01F1.572.6.p1,D01F1.572.7.p1,D01F1.572.8.p1,D01F2.431.4.p1	4	UTR	4	D01F1.572.6:830, D01F1.572.7:772, D01F1.572.8:1605, D01F2.431.4: 415	0.0845933	0.0679072
PVP01_0305400	conserved protein	D01F1.643.1.p1,D01F1.643.2.p1,D01F1.643.3.p1,D01F1.643.4.p1,D01F1.643.5.p1,D01F2.496.3.p1	6	UTR	5	D01F1.643.1:100, D01F1.643.2:52, D01F1.643.3:76, D01F1.643.4:252, D01F2.496.3:224	0.214419	0.232195
PVP01_0306500	PTH2	D01R1.654.1.p1,D01R1.654.2.p1,D01R1.654.3.p1,D01R1.654.4.p1,D01R1.654.8.p1	5	UTR	3	D01R1.654.3:102, D01R1.654.4:102, D01R1.654.8:74	0.290541	0.190172
PVP01_0314800	ATP synthase F0 subunit a-like protein	D01F1.782.1.p1,D01R1.757.1.p1,D01R1.757.4.p1,D01R1.757.5.p1,D01R1.757.6.p1	5	UTR	2	D01R1.757.4:58, D01R1.757.6:235	0.327273	0.199121
PVP01_0316300	conserved protein	D01R1.772.1.p1,D01R1.772.3.p1,D01R1.772.4.p1	3	Coding	2	D01R1.772.1:459, D01R1.772.3:223	0.137087	0.110858
PVP01_0316600	tetratricopeptide repeat protein	D01F1.805.2.p1,D01F1.805.3.p2,D01F1.806.1.p1,D01F1.807.1.p2,D01F1.807.11.p2,D01F1.807.6.p1,D01F1.807.7.p2,D01F1.807.8.p2,D01F1.807.9.p2	9	Coding	5	D01F1.805.3:70, D01F1.807.1:69, D01F1.807.7:96, D01F1.807.8:87, D01F1.807.9:213	0.666667	0.1728
PVP01_0316800	conserved protein	D01F1.811.1.p1,D01F1.811.6.p1,D01F1.811.8.p1,D01F2.625.4.p1	4	UTR	3	D01F1.811.1:220, D01F1.811.6:62, D01F2.625.4:330	0.199605	0.187985
PVP01_0317500	conserved Plasmodium protein	D01F1.823.1.p1,D01F1.823.2.p1,D01F1.823.7.p1,D01F1.823.8.p1	4	UTR	3	D01F1.823.2:73, D01F1.823.7:586, D01F1.823.8:236	0.30791	0.104704
PVP01_0415000	UAP56	D01F1.1049.1.p1,D01F1.1049.2.p1,D01F2.813.4.p1,D01F2.813.5.p1	4	UTR	2	D01F1.1049.2:227, D01F2.813.4:526	0.4	0.0970474
PVP01_0416100	SHS2 domain-containing protein	D01F1.1062.1.p1,D01F1.1062.2.p1,D01F1.1062.3.p1,D01F1.1062.6.p1	4	UTR	2	D01F1.1062.3:227, D01F1.1062.6:127	0.225347	0.150494
PVP01_0506400	ROM3	D01R1.1174.1.p2,D01R1.1174.6.p1,D01R1.1174.7.p1,D01R1.1174.8.p1	4	Coding	2	D01R1.1174.1:100, D01R1.1174.6:108	0.240741	0.188474
PVP01_0506500	PDI8	D01F1.1242.10.p1,D01F1.1242.5.p1,D01F1.1242.6.p1,D01F1.1242.7.p1,D01F1.1242.8.p1	5	UTR	3	D01F1.1242.5:671, D01F1.1242.7:122, D01F1.1242.8:217	0.202765	0.133668
PVP01_0511200	RWD domain-containing protein	D01F1.1316.2.p1,D01F1.1316.4.p1,D01F1.1316.5.p2,D01F1.1316.9.p1	4	UTR	2	D01F1.1316.5:77, D01F1.1316.9:111	0.493056	0.201421
PVP01_0517100	14-3-3I	D01F1.1419.3.p1,D01F1.1419.4.p1,D01F1.1419.5.p1,D01R1.1303.1.p1,D01R1.1303.15.p1,D01R1.1303.4.p1,D01R1.1303.5.p1,D01R1.1303.8.p1	8	Coding	4	D01R1.1303.1:316, D01R1.1303.4:77, D01R1.1303.5:472, D01R1.1303.8:955	0.217779	0.0764138
PVP01_0519300	RRB1	D01F1.1450.1.p1,D01F2.1143.1.p1,D01R1.1338.1.p1,D01R2.1172.1.p1	4	UTR	3	D01F1.1450.1:58, D01F2.1143.1:239, D01R1.1338.1:195	0.481172	0.131057
PVP01_0519700	EIF3G	D01F1.1454.1.p1,D01F1.1454.11.p1,D01F1.1454.5.p1,D01F1.1454.6.p1,D01F1.1454.7.p1,D01F1.1454.8.p1,D01F1.1454.9.p2	7	Coding	3	D01F1.1454.5:1038, D01F1.1454.6:74, D01F1.1454.7:66	0.252216	0.163407
PVP01_0527600	EIF3M	D01F1.1577.2.p1,D01F2.1244.1.p1,D01R2.1271.1.p1	3	Coding	2	D01F1.1577.2:513, D01F2.1244.1:406	0.175445	0.0902128
PVP01_0532300	ETRAMP	D01F1.1666.1.p1,D01R1.1546.1.p2,D01R1.1546.3.p2,D01R1.1546.4.p3,D01R1.1546.6.p1,D01R1.1546.7.p1,D01R2.1328.2.p3,D01R2.1328.4.p1,D01R2.1328.5.p1	9	UTR	8	D01R1.1546.1:197, D01R1.1546.3:1943, D01R1.1546.4:790, D01R1.1546.6:2203, D01R1.1546.7:791, D01R2.1328.2:91, D01R2.1328.4:1548, D01R2.1328.5:392	0.146564	0.0562941
PVP01_0604600	60S ribosomal protein L30e	D01F1.1760.1.p1,D01F1.1760.4.p1,D01F1.1760.5.p1,D01F1.1760.6.p1,D01F1.1760.8.p1,D01R1.1653.1.p2,D01R1.1653.4.p2,D01R1.1653.5.p1	8	UTR	3	D01F1.1760.4:72, D01F1.1760.6:359, D01F1.1760.8:260	0.147059	0.110597
PVP01_0606200	conserved protein	D01F1.1791.2.p2,D01R1.1673.1.p2,D01R1.1673.2.p1,D01R1.1673.3.p1,D01R1.1673.4.p1,D01R1.1673.5.p1,D01R1.1673.6.p1	7	Coding	5	D01R1.1673.1:82, D01R1.1673.2:413, D01R1.1673.3:68, D01F1.1673.5:547, D01R1.1673.6:54	0.270887	0.164192
PVP01_0609500	ATP synthase-associated protein	D01F1.1842.1.p1,D01F1.1842.3.p1,D01F2.1457.1.p1	3	UTR	2	D01F1.1842.3:395, D01F2.1457.1:462	0.296564	0.0930686
PVP01_0609700	conserved Plasmodium protein	D01F1.1844.1.p2,D01F1.1844.2.p1,D01F1.1844.4.p2,D01F1.1844.5.p2	4	Coding	2	D01F1.1844.2:271, D01F1.1844.5:132	0.25	0.14415
PVP01_0616800	I3	D01F1.1954.15.p1,D01F1.1954.18.p1,D01F1.1954.2.p1,D01F1.1954.8.p1	4	UTR	3	D01F1.1954.1:78, D01F1.1954.1:185, D01F1.1954.2:199	0.202564	0.138703
PVP01_0616900	conserved protein	D01R1.1841.1.p1,D01R1.1841.2.p1,D01R2.1557.1.p1	3	UTR	3	D01R1.1841.1:64, D01R1.1841.2:92, D01R2.1557.1:119	0.210815	0.188541
PVP01_0620400	conserved Plasmodium protein	D01F1.2000.1.p1,D01F1.2000.2.p1,D01F1.2000.4.p1,D01F1.2000.5.p1	4	UTR	3	D01F1.2000.2:297, D01F1.2000.4:561, D01F1.2000.5:557	0.407939	0.0812352
PVP01_0622400	antigen UB05	D01F1.2029.1.p1,D01F1.2029.11.p1,D01F1.2029.2.p1,D01F1.2029.3.p1,D01F1.2029.5.p1,D01F1.2029.6.p1,D01F1.2029.7.p1,D01F1.2029.8.p1,D01F1.2029.9.p1,D01R1.1929.1.p1	10	Coding	8	D01F1.2029.1:223, D01F1.2029.2:186, D01F1.2029.3:111, D01F1.2029.5:834, D01F1.2029.6:1038, D01F1.2029.7:723, D01F1.2029.8:653, D01F1.2029.9:468	0.191371	0.0631544
PVP01_0701600	RAB7	D01F1.2081.2.p1,D01F1.2081.5.p1,D01F1.2081.6.p1,D01R1.1985.1.p1,D01R1.1985.10.p1,D01R1.1985.2.p1,D01R1.1985.5.p1,D01R1.1985.7.p1	8	UTR	2	D01R1.2:223, D01R1.1985.5:593	0.546374	0.106684
PVP01_0702800	SPC3	D01R1.2015.1.p1,D01R2.1705.1.p1	2	UTR	2	D01R1.2015.1:320, D01R2.1705.1:148	0.152111	0.135005
PVP01_0716400	GAP50	D01F1.2323.2.p1,D01F1.2323.3.p1,D01R1.2190.1.p1,D01R1.2190.2.p1,D01R2.1861.1.p1	5	UTR	2	D01R1.2190.1:50, D01R1.2190.2:650	0.221739	0.199315
PVP01_0716500	cytochrome b5-like heme/steroid binding protein	D01F1.2325.2.p1,D01F1.2325.3.p1,D01F1.2325.4.p1	3	UTR	2	D01F1.2325.2:87, D01F1.2325.4:235	0.207092	0.170438
PVP01_0717400	nucleosome assembly protein 1	D01F1.2338.1.p1,D01F1.2338.2.p1,D01F1.2338.3.p1,D01R1.2207.1.p1,D01R1.2207.2.p1,D01R1.2207.3.p2,D01R1.2207.4.p1	7	UTR	2	D01R1.2207.2:68, D01R1.2207.4:392	0.210784	0.178408
PVP01_0718500	chaperone	D01R1.2225.1.p1,D01R1.2225.3.p1,D01R1.2225.6.p1,D01R1.2225.7.p1	4	Coding	2	D01R1.2225.6:134, D01R1.2225.7:61	0.38209	0.209765
PVP01_0719100	CRAL/TRIO domain-containing protein	D01F1.2363.1.p1,D01F2.1839.5.p1,D01R2.1893.3.p1	3	Coding	4	D01F2.1839.5:203, D01R2.1893.3:114, D01R2.1893.11:70, D01R2.1893.12:320	0.429825	0.15895
PVP01_0730500	proteasome subunit beta type-6	D01R1.2440.1.p1,D01R2.2025.3.p1,D01R2.2025.4.p1,D01R2.2025.5.p1	4	UTR	3	D01R2.2025.3:717, D01R2.2025.4:58, D01R2.2025.5:253	0.251743	0.1854
PVP01_0803400	IMC1c	D01F2.2080.1.p1,D01F2.2080.2.p1,D01R2.2134.7.p1	3	UTR	3	D01.F2.2080.1:114, D01F2.2080.2:176, D01R2.2134.7:62	0.192085	0.163276
PVP01_0806000	conserved Plasmodium protein	D01R1.2611.1.p2,D01R1.2611.2.p2,D01R1.2611.5.p2	3	UTR	2	D01R1.2611.2:98, D01R1.2611.5:72	0.403061	0.210803
PVP01_0806500	GBP2	D01F1.2737.1.p1,D01F1.2737.10.p1,D01F1.2737.12.p1,D01F1.2737.13.p1,D01F1.2737.14.p2,D01F1.2737.7.p1,D01R1.2616.1.p1	7	Coding	4	D01F1.2737.1:639, D01F1.2737.12:639, D01F1.2737.13:369, D01F1.2737.7:164	0.14878	0.0759796
PVP01_0808600	Plasmodium exported protein (PHIST)	D01F1.2778.3.p1,D01R1.2657.3.p1,D01R1.2657.5.p1,D01R1.2657.7.p1	4	UTR	3	D01R1.2657.3:76, D01R1.2657.5:138, D01R1.2657.7:397	0.250763	0.134207
PVP01_0808900	AK1	D01R1.2663.1.p1,D01R1.2663.2.p1,D01R1.2663.4.p1,D01R1.2663.5.p1,D01R1.2663.6.p1,D01R1.2663.8.p1	6	Coding	4	D01R1.2663.1:394, D01R1.2663.2:179, D01R1.2663.5:281, D01R1.2663.6:58	0.202669	0.122415
PVP01_0812500	HGPRT	D01R1.2706.1.p1,D01R1.2706.2.p1,D01R1.2706.6.p1,D01R1.2706.7.p1	4	UTR	4	D01R1.2706.1:270, D01R1.2706.2:129, D01R1.2706.6:246, D01R1.2706.7:218	0.162623	0.126327
PVP01_0813900	conserved Plasmodium protein	D01F1.2859.2.p1,D01F1.2859.4.p1,D01F1.2859.6.p1,D01F1.2859.8.p1	4	Coding	3	D01F1.2859.2:177, D01F1.2859.6:75, D01F1.2859.8:121	0.35452	0.187118
PVP01_0818200	CYP19A	D01F1.2932.2.p1,D01F1.2932.4.p1,D01F1.2932.5.p1,D01F1.2932.6.p1,D01F1.2932.7.p1,D01F1.2932.9.p1	6	UTR	4	D01F1.2932.2:60, D01F1.2932.5:95, D01F1.2932.6:378, D01F1.2932.9:798	0.371053	0.0847986
PVP01_0823100	proteasome subunit alpha type-3	D01F1.3015.1.p1,D01F1.3015.2.p1,D01F1.3015.4.p1,D01F1.3015.5.p1,D01R1.2897.1.p1,D01R1.2897.2.p1	6	UTR	2	D01F1.3015.4:887, D01F1.3015.5:279	0.166667	0.0932218
PVP01_0823300	40S ribosomal protein S15A	D01F1.3017.1.p1,D01R1.2899.1.p2,D01R1.2899.3.p1,D01R1.2899.4.p1	4	Coding	2	D01R1.2899.3:1516, D01R1.2899.4:110	0.149077	0.134105
PVP01_0823400	YOP1	D01F1.3018.1.p1,D01F1.3018.2.p1,D01R1.2900.1.p1,D01R1.2900.2.p1,D01R1.2900.3.p1,D01R2.2382.1.p2	6	UTR	2	D01R1.2900.2:100, D01R1.2900.3:168	0.336842	0.171532
PVP01_0827900	RPN12	D01R1.2943.3.p1,D01R2.2430.1.p1,D01R2.2430.2.p1	3	UTR	3	D01R1.2943.3:144, D01R2.2430.1:857, D01R2.2430.2:278	0.132155	0.0937384
PVP01_0828400	ATP synthase F0 subunit d-like protein	D01R1.2947.1.p1,D01R1.2947.2.p1,D01R1.2947.3.p1,D01R2.2433.1.p1	4	Coding	3	D01R1.2947.1:99, D01R1.2947.3:255, D01R2.2433.1:73	0.20274	0.160822
PVP01_0833900	GRX1	D01F1.3158.1.p2,D01F1.3158.2.p2,D01F1.3158.6.p2,D01F1.3158.7.p2	4	UTR	3	D01F1.3158.1:102, D01F1.3158.6:324, D01F1.3158.7:1326	0.258609	0.0841647
PVP01_0906300	CEN4	D01F1.3325.1.p1,D01F1.3325.2.p2,D01F1.3325.4.p1,D01F1.3325.5.p1	4	UTR	2	D01F1.3325.4:245, D01F1.3325.5:210	0.431633	0.127716
PVP01_0914200	DSK2	D01R1.3281.1.p1,D01R1.3281.3.p1,D01R1.3281.5.p1,D01R1.3281.6.p1	4	Coding	3	D01R1.3281.3:809, D01R1.3281.5:283, D01R1.3281.6:56	0.226464	0.0937942
PVP01_0915800	conserved protein	D01R1.3303.11.p1,D01R1.3303.5.p1,D01R1.3303.6.p1,D01R1.3303.7.p1	4	Coding	3	D01R1.3303.5:84, D01R1.3303.6:72, D01R1.3303.7:53	0.464286	0.218117
PVP01_0917700	UCH54	D01F1.3510.1.p1,D01F2.2720.2.p1,D01F2.2720.4.p1	3	UTR	2	D01F1.3510.1:108, D01F2.2720.4:414	0.638889	0.146742
PVP01_0921500	HSBP	D01F1.3571.1.p2,D01F1.3571.2.p1	2	UTR	2	D01F1.3571.1:184, D01F1.3571.2:60	0.298551	0.201903
PVP01_0922200	EXP1	D01F1.3577.2.p1,D01F2.2762.4.p2,D01R1.3395.13.p1,D01R1.3395.14.p1,D01R1.3395.15.p1,D01R1.3395.16.p1,D01R1.3395.17.p1,D01R1.3395.18.p1,D01R1.3395.21.p2,D01R1.3395.3.p1,D01R1.3395.4.p1,D01R1.3395.5.p1,D01R1.3395.9.p1	13	Coding	12	D01F2.2762.4:248, D01R1.3395.13:735, D01R1.3395.14:944, D01R1.3395.15:1072, D01R1.3395.16:641, D01R1.3395.17:140, D01R1.3395.18:230, D01R1.3395.21:60, D01R1.3395.3:100, D01R1.3395.4:129, D01R1.3395.5:135, D01R1.3395.9:186	0.104731	0.060617
PVP01_0925000	LSM1	D01R1.3446.1.p1,D01R1.3446.2.p1,D01R1.3446.3.p1,D01R1.3446.4.p1	4	Coding	2	D01R1.3446.1:89, D01R1.3446.3:296	0.208502	0.164181
PVP01_0926900	RPS18	D01R1.3472.1.p1,D01R1.3472.2.p1,D01R1.3472.3.p1	3	UTR	2	D01R1.3472.2:1344, D01R1.3472.3:203	0.166831	0.102266
PVP01_0928300	CRAL/TRIO domain-containing protein	D01F1.3676.2.p1,D01F1.3676.6.p1,D01F1.3676.8.p1,D01R1.3496.3.p1	4	Coding	2	D01F1.3676.2:165, D01F1.3676.6:309	0.156059	0.130948
PVP01_0929200	GGPPS	D01R1.3508.1.p1,D01R1.3508.12.p1,D01R1.3508.13.p1,D01R1.3508.14.p1,D01R1.3508.15.p1,D01R1.3508.16.p1,D01R1.3508.17.p1,D01R1.3508.4.p1,D01R1.3508.7.p1,D01R1.3508.9.p1	10	Coding	5	D01R1.3508.14:271, D01R1.3508.15:156, D01R1.3508.16:61, D01R1.3508.7:121, D01R1.3508.9:80	0.5375	0.136489
PVP01_0929900	RPN7	D01F1.3700.3.p1,D01F1.3700.4.p1	2	UTR	2	D01F1.3700.3:722, D01F1.3700.4:199	0.11761	0.108734
PVP01_0931200	RPT5	D01F2.2870.1.p1,D01F2.2870.2.p1,D01F2.2870.3.p1,D01R2.2913.2.p1	4	UTR	3	D01F2/2870.2:502, D01F2.2870.3:298, D01R2.2913.2:134	0.391499	0.0993155
PVP01_0932000	conserved Plasmodium protein	D01F1.3721.1.p1,D01F1.3721.3.p1,D01F1.3721.7.p1,D01F2.2880.3.p1,D01R2.2919.1.p1	5	Coding	3	D01F1.3721.3:152, D01F1.3721.7:74, D01R2.2919.1:69	0.241176	0.192508
PVP01_0935900	PPM8	D01R2.2974.1.p1,D01R2.2974.3.p1,D01R2.2974.5.p1,D01R2.2974.6.p1	4	Coding	3	D01R2.2974.3:285, D01R2.2974.5:147, D01R2.2974.6:159	0.339286	0.137909
PVP01_0937400	CK1	D01F1.3808.1.p1,D01R1.3604.1.p1,D01R1.3604.3.p1,D01R1.3604.4.p1,D01R1.3604.5.p1	5	UTR	3	D01R1.3604.1:408, D01R1.3604.3:105. D01R1.3604.4:123	0.230952	0.148616
PVP01_1006700	UBC13	D01F1.4106.1.p1,D01F1.4106.2.p1,D01F1.4106.3.p1,D01R1.3901.1.p1,D01R1.3901.2.p1	5	Coding	2	D01F1.4106.110, D01F1.4106.2:108	0.248485	0.183972
PVP01_1010300	conserved protein	D01R1.3962.2.p1,D01R1.3962.3.p1,D01R1.3962.4.p1	3	Coding	3	D01R1.3962.2:57, D01R1.3962.3:171, D01R1.3962.4:109	0.222222	0.166456
PVP01_1017000	60S ribosomal protein L12	D01F1.4275.1.p1,D01F1.4275.2.p2,D01F1.4275.3.p1,D01F1.4275.4.p2	4	UTR	2	D01F1.4275.3:451, D01F1.4275.4:522	0.180931	0.0873102
PVP01_1017500	MFS1	D01R1.4072.1.p1,D01R1.4072.2.p1,D01R1.4072.3.p1	3	Coding	2	D01R1.4072.1:139, D01R1.4072.3:85	0.219424	0.186999
PVP01_1019400	conserved Plasmodium protein	D01F1.4318.2.p1,D01F1.4318.3.p1,D01F1.4318.4.p1	3	UTR	2	D01F1.4318.3:61, D01F1.4318.4:107	0.285322	0.217886
PVP01_1022000	prefoldin subunit 6	D01R1.4130.1.p2,D01R1.4130.10.p3,D01R1.4130.2.p2,D01R1.4130.3.p1	6	UTR	6	D01R1.4130.2:810, D01R1.4130.3:62, D01F1.4351.1:204, D01F1.4351.13:189, D01F1.4351.3:1258, D01F2.3378:528	0.309677	0.0704232
PVP01_1024300	conserved Plasmodium protein	D01F1.4394.1.p1,D01F1.4394.13.p1,D01F1.4394.2.p1,D01F1.4394.3.p1,D01F1.4394.30.p1,D01F1.4394.4.p1,D01F1.4394.5.p1,D01F1.4394.6.p1,D01F1.4394.7.p1,D01F1.4394.8.p1	10	Coding	2	D01F1.4394.1:105, D01F1.4394.2:55	0.319048	0.226056
PVP01_1025600	conserved protein	D01R1.4200.1.p1,D01R1.4200.3.p1,D01R1.4200.4.p1	3	Coding	2	D01R1.4200.3:479, D01R1.4200.4:61	0.322404	0.249073
PVP01_1028200	SUMO	D01F1.4442.1.p3,D01F1.4442.2.p3,D01F1.4442.3.p2,D01F1.4442.4.p2,D01R1.4235.1.p2,D01R1.4235.2.p2	6	UTR	2	D01F1.4442.3:479, D01F1.4442.4:134	0.414107	0.132722
PVP01_1030500	ADF1	D01F1.4477.2.p1,D01R1.4275.1.p2,D01R1.4275.2.p2,D01R1.4275.3.p1,D01R1.4275.4.p1	5	UTR	3	D01R1.4275.2:58, D01R1.4275.3:1087, D01R1.4275.4:690	0.482759	0.0661054
PVP01_1033600	SBP1	D01R1.4308.1.p1,D01R1.4308.2.p1,D01R1.4308.5.p1,D01R1.4308.6.p1,D01R1.4308.7.p1	5	UTR	4	D01R1.4308.1:257, D01R1.4308.5:130, D01R1.4308.6:64, D01R1.4308.7:427	0.200381	0.146167
PVP01_1103700	conserved Plasmodium protein	D01R1.4371.2.p1,D01R1.4371.7.p1,D01R1.4371.8.p1,D01R1.4371.9.p1,D01R2.3593.1.p2	5	UTR	4	D01R1.4371.2:213, D01R1.4371.7:113, D01R1.4371.9:69, D01R2.3593.1:166	0.220657	0.158056
PVP01_1105000	SKP1	D01F1.4591.1.p1,D01F1.4591.2.p1,D01F1.4591.4.p2,D01F1.4591.5.p1	4	Coding	3	D01F1.4591.1:71, D01F1.4591.2:67, D01F1.4591.5:56	0.292175	0.231316
PVP01_1118100	ERD2	D01F1.4792.1.p1,D01F1.4792.2.p1,D01F1.4792.3.p1,D01F1.4792.7.p1	4	UTR	4	D01F1.4792.1:257, D01F1.4792.2:70, D01F1.4792.3:61, D01F1.4792.7:59	0.230897	0.183101
PVP01_1122300	troponin c-like protein	D01F1.4863.1.p1,D01F1.4863.4.p1,D01F1.4863.5.p1,D01F1.4863.6.p1	4	UTR	2	D01F1.4863.4:281, D01F1.4863.5:181	0.162278	0.129438
PVP01_1122700	pyruvate kinase	D01F1.4871.1.p1,D01R1.4693.1.p1,D01R1.4693.5.p1	3	UTR	2	D01R1.4693.1:409, D01R1.4693.5:546	0.135634	0.0888129
PVP01_1125300	SURP domain-containing protein	D01F1.4908.2.p1,D01F1.4908.3.p1,D01F1.4908.4.p1	3	Coding	3	D01F1.4908.2:197, D01F1.4908.3:59, D01F1.4908.4:58	0.334015	0.201555
PVP01_1127700	nascent polypeptide-associated complex subunit alpha	D01R1.4762.1.p1,D01R1.4762.2.p1,D01R1.4762.3.p1,D01R1.4762.4.p1,D01R1.4762.5.p1	5	UTR	3	D01R1.4762.2:100, D01R1.4762.4:151, D01R1.4762.5:605	0.6	0.123546
PVP01_1131700	H2A	D01F1.5009.1.p1,D01F2.3917.2.p1,D01F2.3917.3.p1,D01F2.3917.4.p1,D01F2.3917.5.p1,D01R2.3922.1.p1,D01R2.3922.3.p1,D01R2.3922.4.p1,D01R2.3922.5.p1	9	UTR	6	D01F2.3917.3:103, D01F2.3917.4:2013, D01F2.3917.5:1017, D01R2.3922.1:69, D01R2.3922.3:297, D01R2.3922.4:915	0.291868	0.0522482
PVP01_1136100	conserved Plasmodium protein	D01F1.5085.10.p1,D01F1.5085.11.p2,D01F1.5085.12.p1,D01F1.5085.13.p2,D01F1.5085.14.p2,D01F1.5085.15.p1,D01F1.5085.16.p1,D01F1.5085.17.p1,D01F1.5085.18.p2,D01F1.5085.28.p1	10	UTR	3	D01F1.5085.10:105, D01F1.5085.11:59, D01F1.5085.28:61	0.38301	0.22097
PVP01_1141600	G-protein associated signal transduction protein	D01F1.5159.1.p1,D01F1.5159.2.p1,D01F2.4019.1.p2	3	UTR	2	D01F1.5159.1:79, D01F2.4019.1:179	0.206196	0.183443
PVP01_1202300	thioredoxin-related protein	D01F1.5306.1.p1,D01F1.5306.2.p1,D01F1.5306.5.p1,D01F1.5306.6.p1,D01R1.5081.1.p1	5	UTR	2	D01F1.5306.2:262, D01F1.5306.5:189	0.265882	0.12961
PVP01_1209800	conserved Plasmodium protein	D01R1.5215.1.p1,D01R1.5215.18.p1,D01R1.5215.9.p1	3	UTR	2	D01R1.5215.1:62, D01R1.5215.9:62	0.396774	0.243922
PVP01_1211800	PMT	D01R1.5250.1.p1,D01R1.5250.3.p1,D01R1.5250.7.p1,D01R1.5250.8.p1	4	Coding	2	D01R1.5250.3:188, D01R1.5250.7:1096	0.195745	0.107209
PVP01_1213400	60S ribosomal protein L18-2	D01F1.5485.1.p1,D01R1.5265.1.p1,D01R1.5265.2.p1,D01R1.5265.5.p2	4	Coding	2	D01R1.5265.1:119, D01R1.5265.2:815	0.172269	0.133276
PVP01_1241800	cytochrome c oxidase subunit ApiCOX25	D01R1.5692.1.p1,D01R1.5692.3.p1,D01R2.4611.1.p1	3	UTR	2	D01R1.65692.3:96, D01R2.4611.1:480	0.258902	0.15184
PVP01_1245400	MORN repeat protein	D01F1.5991.1.p1,D01F1.5991.4.p1,D01F1.5991.6.p1	3	UTR	2	D01F1.5991.4:853, D01F1.5991.6:231	0.275285	0.100732
PVP01_1247200	pyridoxal 5'-phosphate synthase	D01F1.6011.1.p1,D01F1.6011.15.p1,D01F1.6011.16.p1,D01F1.6011.4.p1,D01F1.6011.5.p1,D01F1.6011.6.p1	6	Coding	2	D01F1.6011.16:57, D01F1.6011.6:341	0.298246	0.194339
PVP01_1254300	U1 snRNP-associated protein	D01R1.5886.1.p1,D01R1.5886.2.p1,D01R1.5886.4.p1,D01R1.5886.8.p1	4	Coding	2	D01R1.5886.1:126, D01R1.5886.8:54	0.434921	0.220895
PVP01_1265900	KS1 protein precursor	D01F1.6296.1.p1,D01F1.6296.3.p1,D01F2.4875.5.p1	3	UTR	2	D01F1.6296.3:884, D01F2.4875.5:659	0.112981	0.069895
PVP01_1267100	triosephosphate isomerase	D01F1.6319.1.p1,D01R1.6091.2.p1,D01R1.6091.3.p1,D01R1.6091.4.p1,D01R1.6091.6.p1,D01R1.6091.8.p1	6	Coding	3	D01R1.6091.2:180, D01R1.6091.3:88, D01R1.6091.4:69	0.223188	0.176653
PVP01_1306800	41-3 protein	D01R1.6305.1.p1,D01R1.6305.7.p1,D01R1.6305.8.p1	3	Coding	2	D01R1.6305.1:147, D01R1.6305.7:157	0.181529	0.155869
PVP01_1308100	mago-binding protein	D01F2.5062.1.p2,D01R1.6327.1.p1,D01R2.5050.1.p1	3	UTR	2	D01F2.5062.1:74, D01R2.5050.1:149	0.5	0.193142
PVP01_1315300	calmodulin	D01F1.6659.1.p2,D01F1.6659.10.p2,D01F1.6659.6.p2,D01F1.6659.7.p2,D01F1.6659.9.p1	5	Coding	3	D01F1.6659.1:59, D01F1.6659.6:778, D01F1.6659.9:246	0.285432	0.0993402
PVP01_1320800	RF1	D01R1.6532.1.p1,D01R1.6532.20.p1,D01R1.6532.4.p1,D01R1.6532.8.p1,D01R1.6532.9.p1	5	UTR	4	D01R1.6532.1:58, D01R1.6532.4:77, D01R1.6532.8:54, D01R1.6532.9:239	0.325895	0.20463
PVP01_1323200	BTF3	D01F1.6786.1.p1,D01F2.5232.1.p1,D01F2.5232.2.p1,D01F2.5232.3.p1,D01F2.5232.4.p1	5	UTR	4	D01F2.5232.1:133, D01F2.5232.2:55, D01F2.5232.3:810, D01F2.5232.4:528	0.278195	0.0759628
PVP01_1324700	60S ribosomal protein L7-3	D01F1.6800.1.p1,D01R1.6590.1.p1,D01R1.6590.3.p1,D01R1.6590.8.p1	4	UTR	3	D01R1.6590.1:736, D01R1.6590.3:63, D01R1.6590.8:603	0.197584	0.178277
PVP01_1344700	cytochrome c	D01F1.7110.1.p1,D01F1.7110.2.p1,D01F1.7110.3.p1,D01F1.7110.5.p1	4	UTR	2	D01F1.7110.2:195, D01F1.7110.5:114	0.584615	0.160119
PVP01_1346100	SR140	D01F1.7132.3.p1,D01F1.7132.5.p1,D01F2.5527.1.p1,D01R2.5487.1.p1	4	Coding	3	D01F1.7132.3:195, D01F1.7132.5:78, D01R2.5487.1:106	0.211478	0.181949
PVP01_1415700	ubiquitin-like protein	D01R1.7184.1.p1,D01R2.5680.2.p1	2	UTR	2	D01R1.7184.1:266, D01R2.5680.2:137	0.262197	0.142818
PVP01_1417600	conserved protein	D01F1.7400.1.p1,D01F1.7400.3.p1,D01R2.5703.1.p1	3	UTR	2	D01F1.7400.1:92, D01F1.7400.3:116	0.31348	0.189601
PVP01_1421400	RAB11a	D01F1.7461.1.p1,D01F1.7461.2.p1,D01F1.7461.4.p1,D01F1.7461.5.p1	4	UTR	3	D01F1.7461.1:171, D01F1.7461.4:127, D01F1.7461.5:255	0.250445	0.1475
PVP01_1426300	60S ribosomal protein L13-2	D01F1.7519.1.p1,D01R1.7338.1.p1,D01R1.7338.5.p1,D01R1.7338.6.p1,D01R1.7338.7.p1,D01R1.7338.8.p1,D01R1.7338.9.p1,D01R2.5807.1.p1	8	UTR	6	D01R1.7338.1:252, D01R1.7338.5:1265, D01R1.7338.6:114, D01R1.7334.7:146, D01R1.7334.8:542, D01R2.5807.1:376	0.15112	0.093687
PVP01_1433700	conserved protein	D01F1.7633.1.p1,D01F1.7633.2.p1	2	UTR	2	D01F1.7633.1:87, D01F1.7633.2:175	0.248933	0.178158
PVP01_1438300	ribulose-phosphate 3-epimerase	D01F1.7701.3.p1,D01F2.5981.1.p1	2	UTR	2	D01F1.7701.3:53, D01F2.5981.1:63	0.296196	0.253135
PVP01_1444500	HAD2	D01F1.7811.1.p1,D01F1.7811.2.p1,D01F1.7811.3.p1,D01F1.7811.4.p1,D01R1.7617.2.p1,D01R1.7617.3.p1	6	UTR	2	D01F1.7811.3:299, D01F1.7811.4:112	0.571429	0.150456
PVP01_1447100	conserved protein	D01R1.7659.11.p1,D01R1.7659.15.p6,D01R1.7659.16.p1	3	Coding	2	D01R1.7659.11:186, D01R1.7659.15:67	0.308458	0.193508
PVP01_1447600	CCT3	D01F1.7856.2.p1,D01F1.7856.4.p1,D01F1.7856.5.p1,D01R1.7672.1.p1,D01R1.7672.3.p1	5	UTR	2	D01F1.7856.4:88, D01F1.7856.5:533	0.619137	0.156269
PVP01_1458800	RFC4	D01F1.8026.1.p1,D01F2.6243.1.p1	2	UTR	2	D01F1.8026.1:367, D01F2.6243.1:265	0.188772	0.10948
PVP01_1460700	translation initiation factor SUI1	D01F1.8043.12.p1,D01F1.8043.13.p2,D01F1.8043.16.p1,D01F1.8043.2.p1,D01F1.8043.4.p1,D01F1.8043.6.p1,D01F1.8043.7.p1,D01F1.8043.8.p2	8	Coding	6	D01F1.8043.12:1532, D01F1.8043.2:51, D01F1.8043.4:126, D01F1.8043.6:372, D01F1.8043.7:504, D01F1.8043.8:293	0.261941	0.092832
PVP01_1468400	TMK	D01R1.7993.1.p1,D01R1.7993.10.p1,D01R1.7993.2.p1	3	Coding	2	D01R1.7993.10:154, D01R1.7993.2:125	0.183405	0.1635
