# Supplementary material for: Long read single cell RNA sequencing reveals the isoform diversity of Plasmodium vivax transcripts
Source: PLoS Negl Trop Dis. 2022 Dec 16;16(12):e0010991. doi: 10.1371/journal.pntd.0010991 (PMC9803293; doi:10.1371/journal.pntd.0010991)
Supplement: S1 Data — gtf file of all predicted protein coding transcripts combinned with the current reference. (GTF) [file pntd.0010991.s016.gtf]

PvP01_11_v2	VEuPathDB	protein_coding_gene	634116	636391	.	+	.	ID=PVP01_1114900;description=elongation factor 1-alpha%2C putative
PvP01_11_v2	VEuPathDB	mRNA	634116	636391	.	+	.	ID=PVP01_1114900.1;Parent=PVP01_1114900;description=elongation factor 1-alpha%2C putative
PvP01_11_v2	VEuPathDB	exon	634116	636391	.	+	.	ID=exon_PVP01_1114900.1-E1;Parent=PVP01_1114900.1;gene_id=PVP01_1114900
PvP01_11_v2	VEuPathDB	CDS	634386	635717	.	+	0	ID=PVP01_1114900.1-p1-CDS1;Parent=PVP01_1114900.1;gene_id=PVP01_1114900;protein_source_id=PVP01_1114900.1-p1
PvP01_11_v2	VEuPathDB	five_prime_UTR	634116	634385	.	+	.	ID=utr_PVP01_1114900.1_1;Parent=PVP01_1114900.1
PvP01_11_v2	VEuPathDB	three_prime_UTR	635718	636391	.	+	.	ID=utr_PVP01_1114900.1_2;Parent=PVP01_1114900.1
PvP01_07_v2	VEuPathDB	protein_coding_gene	348172	351291	.	-	.	ID=PVP01_0706500;Name=PMP1;description=plasma membrane protein 1%2C putative
PvP01_07_v2	VEuPathDB	mRNA	348172	351291	.	-	.	ID=PVP01_0706500.1;Parent=PVP01_0706500;Note=3.1.30.1 (Aspergillus nuclease S(1));description=plasma membrane protein 1%2C putative
PvP01_07_v2	VEuPathDB	exon	348172	348940	.	-	.	ID=exon_PVP01_0706500.1-E3;Parent=PVP01_0706500.1;gene_id=PVP01_0706500
PvP01_07_v2	VEuPathDB	exon	349108	349199	.	-	.	ID=exon_PVP01_0706500.1-E2;Parent=PVP01_0706500.1;gene_id=PVP01_0706500
PvP01_07_v2	VEuPathDB	exon	349382	351291	.	-	.	ID=exon_PVP01_0706500.1-E1;Parent=PVP01_0706500.1;gene_id=PVP01_0706500
PvP01_07_v2	VEuPathDB	CDS	348842	348940	.	-	0	ID=PVP01_0706500.1-p1-CDS3;Parent=PVP01_0706500.1;gene_id=PVP01_0706500;protein_source_id=PVP01_0706500.1-p1
PvP01_07_v2	VEuPathDB	CDS	349108	349199	.	-	2	ID=PVP01_0706500.1-p1-CDS2;Parent=PVP01_0706500.1;gene_id=PVP01_0706500;protein_source_id=PVP01_0706500.1-p1
PvP01_07_v2	VEuPathDB	CDS	349382	350489	.	-	0	ID=PVP01_0706500.1-p1-CDS1;Parent=PVP01_0706500.1;gene_id=PVP01_0706500;protein_source_id=PVP01_0706500.1-p1
PvP01_07_v2	VEuPathDB	three_prime_UTR	348172	348841	.	-	.	ID=utr_PVP01_0706500.1_1;Parent=PVP01_0706500.1
PvP01_07_v2	VEuPathDB	five_prime_UTR	350490	351291	.	-	.	ID=utr_PVP01_0706500.1_2;Parent=PVP01_0706500.1
PvP01_09_v2	VEuPathDB	protein_coding_gene	1202416	1211726	.	-	.	ID=PVP01_0927400;Name=ATG23;description=conserved Plasmodium protein%2C unknown function
PvP01_09_v2	VEuPathDB	mRNA	1202416	1211726	.	-	.	ID=PVP01_0927400.1;Parent=PVP01_0927400;description=conserved Plasmodium protein%2C unknown function
PvP01_09_v2	VEuPathDB	exon	1202416	1204923	.	-	.	ID=exon_PVP01_0927400.1-E20;Parent=PVP01_0927400.1;gene_id=PVP01_0927400
PvP01_09_v2	VEuPathDB	exon	1205095	1205132	.	-	.	ID=exon_PVP01_0927400.1-E19;Parent=PVP01_0927400.1;gene_id=PVP01_0927400
PvP01_09_v2	VEuPathDB	exon	1205273	1205383	.	-	.	ID=exon_PVP01_0927400.1-E18;Parent=PVP01_0927400.1;gene_id=PVP01_0927400
PvP01_09_v2	VEuPathDB	exon	1205535	1205624	.	-	.	ID=exon_PVP01_0927400.1-E17;Parent=PVP01_0927400.1;gene_id=PVP01_0927400
PvP01_09_v2	VEuPathDB	exon	1205740	1205838	.	-	.	ID=exon_PVP01_0927400.1-E16;Parent=PVP01_0927400.1;gene_id=PVP01_0927400
PvP01_09_v2	VEuPathDB	exon	1205961	1206011	.	-	.	ID=exon_PVP01_0927400.1-E15;Parent=PVP01_0927400.1;gene_id=PVP01_0927400
PvP01_09_v2	VEuPathDB	exon	1206160	1206213	.	-	.	ID=exon_PVP01_0927400.1-E14;Parent=PVP01_0927400.1;gene_id=PVP01_0927400
PvP01_09_v2	VEuPathDB	exon	1206329	1206370	.	-	.	ID=exon_PVP01_0927400.1-E13;Parent=PVP01_0927400.1;gene_id=PVP01_0927400
PvP01_09_v2	VEuPathDB	exon	1206524	1206565	.	-	.	ID=exon_PVP01_0927400.1-E12;Parent=PVP01_0927400.1;gene_id=PVP01_0927400
PvP01_09_v2	VEuPathDB	exon	1206674	1206745	.	-	.	ID=exon_PVP01_0927400.1-E11;Parent=PVP01_0927400.1;gene_id=PVP01_0927400
PvP01_09_v2	VEuPathDB	exon	1206884	1207252	.	-	.	ID=exon_PVP01_0927400.1-E10;Parent=PVP01_0927400.1;gene_id=PVP01_0927400
PvP01_09_v2	VEuPathDB	exon	1207394	1207444	.	-	.	ID=exon_PVP01_0927400.1-E9;Parent=PVP01_0927400.1;gene_id=PVP01_0927400
PvP01_09_v2	VEuPathDB	exon	1207541	1207594	.	-	.	ID=exon_PVP01_0927400.1-E8;Parent=PVP01_0927400.1;gene_id=PVP01_0927400
PvP01_09_v2	VEuPathDB	exon	1207763	1207825	.	-	.	ID=exon_PVP01_0927400.1-E7;Parent=PVP01_0927400.1;gene_id=PVP01_0927400
PvP01_09_v2	VEuPathDB	exon	1207974	1208090	.	-	.	ID=exon_PVP01_0927400.1-E6;Parent=PVP01_0927400.1;gene_id=PVP01_0927400
PvP01_09_v2	VEuPathDB	exon	1208212	1208283	.	-	.	ID=exon_PVP01_0927400.1-E5;Parent=PVP01_0927400.1;gene_id=PVP01_0927400
PvP01_09_v2	VEuPathDB	exon	1208432	1208476	.	-	.	ID=exon_PVP01_0927400.1-E4;Parent=PVP01_0927400.1;gene_id=PVP01_0927400
PvP01_09_v2	VEuPathDB	exon	1208665	1208748	.	-	.	ID=exon_PVP01_0927400.1-E3;Parent=PVP01_0927400.1;gene_id=PVP01_0927400
PvP01_09_v2	VEuPathDB	exon	1208895	1208963	.	-	.	ID=exon_PVP01_0927400.1-E2;Parent=PVP01_0927400.1;gene_id=PVP01_0927400
PvP01_09_v2	VEuPathDB	exon	1209189	1211726	.	-	.	ID=exon_PVP01_0927400.1-E1;Parent=PVP01_0927400.1;gene_id=PVP01_0927400
PvP01_09_v2	VEuPathDB	CDS	1203603	1204923	.	-	1	ID=PVP01_0927400.1-p1-CDS19;Parent=PVP01_0927400.1;gene_id=PVP01_0927400;protein_source_id=PVP01_0927400.1-p1
PvP01_09_v2	VEuPathDB	CDS	1205095	1205132	.	-	0	ID=PVP01_0927400.1-p1-CDS18;Parent=PVP01_0927400.1;gene_id=PVP01_0927400;protein_source_id=PVP01_0927400.1-p1
PvP01_09_v2	VEuPathDB	CDS	1205273	1205383	.	-	0	ID=PVP01_0927400.1-p1-CDS17;Parent=PVP01_0927400.1;gene_id=PVP01_0927400;protein_source_id=PVP01_0927400.1-p1
PvP01_09_v2	VEuPathDB	CDS	1205535	1205624	.	-	0	ID=PVP01_0927400.1-p1-CDS16;Parent=PVP01_0927400.1;gene_id=PVP01_0927400;protein_source_id=PVP01_0927400.1-p1
PvP01_09_v2	VEuPathDB	CDS	1205740	1205838	.	-	0	ID=PVP01_0927400.1-p1-CDS15;Parent=PVP01_0927400.1;gene_id=PVP01_0927400;protein_source_id=PVP01_0927400.1-p1
PvP01_09_v2	VEuPathDB	CDS	1205961	1206011	.	-	0	ID=PVP01_0927400.1-p1-CDS14;Parent=PVP01_0927400.1;gene_id=PVP01_0927400;protein_source_id=PVP01_0927400.1-p1
PvP01_09_v2	VEuPathDB	CDS	1206160	1206213	.	-	0	ID=PVP01_0927400.1-p1-CDS13;Parent=PVP01_0927400.1;gene_id=PVP01_0927400;protein_source_id=PVP01_0927400.1-p1
PvP01_09_v2	VEuPathDB	CDS	1206329	1206370	.	-	0	ID=PVP01_0927400.1-p1-CDS12;Parent=PVP01_0927400.1;gene_id=PVP01_0927400;protein_source_id=PVP01_0927400.1-p1
PvP01_09_v2	VEuPathDB	CDS	1206524	1206565	.	-	0	ID=PVP01_0927400.1-p1-CDS11;Parent=PVP01_0927400.1;gene_id=PVP01_0927400;protein_source_id=PVP01_0927400.1-p1
PvP01_09_v2	VEuPathDB	CDS	1206674	1206745	.	-	0	ID=PVP01_0927400.1-p1-CDS10;Parent=PVP01_0927400.1;gene_id=PVP01_0927400;protein_source_id=PVP01_0927400.1-p1
PvP01_09_v2	VEuPathDB	CDS	1206884	1207252	.	-	0	ID=PVP01_0927400.1-p1-CDS9;Parent=PVP01_0927400.1;gene_id=PVP01_0927400;protein_source_id=PVP01_0927400.1-p1
PvP01_09_v2	VEuPathDB	CDS	1207394	1207444	.	-	0	ID=PVP01_0927400.1-p1-CDS8;Parent=PVP01_0927400.1;gene_id=PVP01_0927400;protein_source_id=PVP01_0927400.1-p1
PvP01_09_v2	VEuPathDB	CDS	1207541	1207594	.	-	0	ID=PVP01_0927400.1-p1-CDS7;Parent=PVP01_0927400.1;gene_id=PVP01_0927400;protein_source_id=PVP01_0927400.1-p1
PvP01_09_v2	VEuPathDB	CDS	1207763	1207825	.	-	0	ID=PVP01_0927400.1-p1-CDS6;Parent=PVP01_0927400.1;gene_id=PVP01_0927400;protein_source_id=PVP01_0927400.1-p1
PvP01_09_v2	VEuPathDB	CDS	1207974	1208090	.	-	0	ID=PVP01_0927400.1-p1-CDS5;Parent=PVP01_0927400.1;gene_id=PVP01_0927400;protein_source_id=PVP01_0927400.1-p1
PvP01_09_v2	VEuPathDB	CDS	1208212	1208283	.	-	0	ID=PVP01_0927400.1-p1-CDS4;Parent=PVP01_0927400.1;gene_id=PVP01_0927400;protein_source_id=PVP01_0927400.1-p1
PvP01_09_v2	VEuPathDB	CDS	1208432	1208476	.	-	0	ID=PVP01_0927400.1-p1-CDS3;Parent=PVP01_0927400.1;gene_id=PVP01_0927400;protein_source_id=PVP01_0927400.1-p1
PvP01_09_v2	VEuPathDB	CDS	1208665	1208748	.	-	0	ID=PVP01_0927400.1-p1-CDS2;Parent=PVP01_0927400.1;gene_id=PVP01_0927400;protein_source_id=PVP01_0927400.1-p1
PvP01_09_v2	VEuPathDB	CDS	1208895	1208951	.	-	0	ID=PVP01_0927400.1-p1-CDS1;Parent=PVP01_0927400.1;gene_id=PVP01_0927400;protein_source_id=PVP01_0927400.1-p1
PvP01_09_v2	VEuPathDB	three_prime_UTR	1202416	1203602	.	-	.	ID=utr_PVP01_0927400.1_1;Parent=PVP01_0927400.1
PvP01_09_v2	VEuPathDB	five_prime_UTR	1208952	1208963	.	-	.	ID=utr_PVP01_0927400.1_2;Parent=PVP01_0927400.1
PvP01_09_v2	VEuPathDB	five_prime_UTR	1209189	1211726	.	-	.	ID=utr_PVP01_0927400.1_3;Parent=PVP01_0927400.1
PvP01_13_v2	VEuPathDB	protein_coding_gene	1378300	1380340	.	+	.	ID=PVP01_1332200;description=conserved protein%2C unknown function
PvP01_13_v2	VEuPathDB	mRNA	1378300	1380340	.	+	.	ID=PVP01_1332200.1;Parent=PVP01_1332200;description=conserved protein%2C unknown function
PvP01_13_v2	VEuPathDB	exon	1378300	1378609	.	+	.	ID=exon_PVP01_1332200.1-E1;Parent=PVP01_1332200.1;gene_id=PVP01_1332200
PvP01_13_v2	VEuPathDB	exon	1378862	1379010	.	+	.	ID=exon_PVP01_1332200.1-E2;Parent=PVP01_1332200.1;gene_id=PVP01_1332200
PvP01_13_v2	VEuPathDB	exon	1379174	1379246	.	+	.	ID=exon_PVP01_1332200.1-E3;Parent=PVP01_1332200.1;gene_id=PVP01_1332200
PvP01_13_v2	VEuPathDB	exon	1379407	1379495	.	+	.	ID=exon_PVP01_1332200.1-E4;Parent=PVP01_1332200.1;gene_id=PVP01_1332200
PvP01_13_v2	VEuPathDB	exon	1379607	1380340	.	+	.	ID=exon_PVP01_1332200.1-E5;Parent=PVP01_1332200.1;gene_id=PVP01_1332200
PvP01_13_v2	VEuPathDB	CDS	1378556	1378609	.	+	0	ID=PVP01_1332200.1-p1-CDS1;Parent=PVP01_1332200.1;gene_id=PVP01_1332200;protein_source_id=PVP01_1332200.1-p1
PvP01_13_v2	VEuPathDB	CDS	1378862	1379010	.	+	0	ID=PVP01_1332200.1-p1-CDS2;Parent=PVP01_1332200.1;gene_id=PVP01_1332200;protein_source_id=PVP01_1332200.1-p1
PvP01_13_v2	VEuPathDB	CDS	1379174	1379246	.	+	1	ID=PVP01_1332200.1-p1-CDS3;Parent=PVP01_1332200.1;gene_id=PVP01_1332200;protein_source_id=PVP01_1332200.1-p1
PvP01_13_v2	VEuPathDB	CDS	1379407	1379495	.	+	0	ID=PVP01_1332200.1-p1-CDS4;Parent=PVP01_1332200.1;gene_id=PVP01_1332200;protein_source_id=PVP01_1332200.1-p1
PvP01_13_v2	VEuPathDB	CDS	1379607	1379655	.	+	1	ID=PVP01_1332200.1-p1-CDS5;Parent=PVP01_1332200.1;gene_id=PVP01_1332200;protein_source_id=PVP01_1332200.1-p1
PvP01_13_v2	VEuPathDB	five_prime_UTR	1378300	1378555	.	+	.	ID=utr_PVP01_1332200.1_1;Parent=PVP01_1332200.1
PvP01_13_v2	VEuPathDB	three_prime_UTR	1379656	1380340	.	+	.	ID=utr_PVP01_1332200.1_2;Parent=PVP01_1332200.1
PvP01_10_v2	VEuPathDB	protein_coding_gene	746160	748226	.	+	.	ID=PVP01_1016800;description=conserved Plasmodium protein%2C unknown function
PvP01_10_v2	VEuPathDB	mRNA	746160	748226	.	+	.	ID=PVP01_1016800.1;Parent=PVP01_1016800;description=conserved Plasmodium protein%2C unknown function
PvP01_10_v2	VEuPathDB	exon	746160	748226	.	+	.	ID=exon_PVP01_1016800.1-E1;Parent=PVP01_1016800.1;gene_id=PVP01_1016800
PvP01_10_v2	VEuPathDB	CDS	746556	748226	.	+	0	ID=PVP01_1016800.1-p1-CDS1;Parent=PVP01_1016800.1;gene_id=PVP01_1016800;protein_source_id=PVP01_1016800.1-p1
PvP01_10_v2	VEuPathDB	five_prime_UTR	746160	746555	.	+	.	ID=utr_PVP01_1016800.1_1;Parent=PVP01_1016800.1
PvP01_14_v2	VEuPathDB	pseudogene	21973	23258	.	+	.	ID=PVP01_1400600;description=Plasmodium exported protein%2C unknown function%2C pseudogene
PvP01_14_v2	VEuPathDB	pseudogenic_transcript	21973	23258	.	+	.	ID=PVP01_1400600.1;Parent=PVP01_1400600;description=Plasmodium exported protein%2C unknown function%2C pseudogene
PvP01_14_v2	VEuPathDB	exon	21973	22038	.	+	.	ID=exon_PVP01_1400600.1-E1;Parent=PVP01_1400600.1;gene_id=PVP01_1400600
PvP01_14_v2	VEuPathDB	exon	22173	23258	.	+	.	ID=exon_PVP01_1400600.1-E2;Parent=PVP01_1400600.1;gene_id=PVP01_1400600
PvP01_14_v2	VEuPathDB	CDS	21973	22038	.	+	0	ID=PVP01_1400600.1-p1-CDS1;Parent=PVP01_1400600.1;gene_id=PVP01_1400600;protein_source_id=PVP01_1400600.1-p1
PvP01_14_v2	VEuPathDB	CDS	22173	22391	.	+	0	ID=PVP01_1400600.1-p1-CDS2;Parent=PVP01_1400600.1;gene_id=PVP01_1400600;protein_source_id=PVP01_1400600.1-p1
PvP01_14_v2	VEuPathDB	three_prime_UTR	22392	23258	.	+	.	ID=utr_PVP01_1400600.1_1;Parent=PVP01_1400600.1
PvP01_10_v2	VEuPathDB	protein_coding_gene	731466	733868	.	+	.	ID=PVP01_1016500;description=UTP--glucose-1-phosphate uridylyltransferase%2C putative
PvP01_10_v2	VEuPathDB	mRNA	731466	733868	.	+	.	ID=PVP01_1016500.1;Parent=PVP01_1016500;description=UTP--glucose-1-phosphate uridylyltransferase%2C putative
PvP01_10_v2	VEuPathDB	exon	731466	733868	.	+	.	ID=exon_PVP01_1016500.1-E1;Parent=PVP01_1016500.1;gene_id=PVP01_1016500
PvP01_10_v2	VEuPathDB	CDS	731466	733868	.	+	0	ID=PVP01_1016500.1-p1-CDS1;Parent=PVP01_1016500.1;gene_id=PVP01_1016500;protein_source_id=PVP01_1016500.1-p1
PvP01_05_v2	VEuPathDB	protein_coding_gene	684365	686872	.	-	.	ID=PVP01_0516500;description=Plasmodium exported protein (PHIST)%2C unknown function
PvP01_05_v2	VEuPathDB	mRNA	684365	686872	.	-	.	ID=PVP01_0516500.1;Parent=PVP01_0516500;description=Plasmodium exported protein (PHIST)%2C unknown function
PvP01_05_v2	VEuPathDB	exon	684365	686575	.	-	.	ID=exon_PVP01_0516500.1-E2;Parent=PVP01_0516500.1;gene_id=PVP01_0516500
PvP01_05_v2	VEuPathDB	exon	686795	686872	.	-	.	ID=exon_PVP01_0516500.1-E1;Parent=PVP01_0516500.1;gene_id=PVP01_0516500
PvP01_05_v2	VEuPathDB	CDS	684365	686575	.	-	0	ID=PVP01_0516500.1-p1-CDS2;Parent=PVP01_0516500.1;gene_id=PVP01_0516500;protein_source_id=PVP01_0516500.1-p1
PvP01_05_v2	VEuPathDB	CDS	686795	686872	.	-	0	ID=PVP01_0516500.1-p1-CDS1;Parent=PVP01_0516500.1;gene_id=PVP01_0516500;protein_source_id=PVP01_0516500.1-p1
PvP01_API_v2	VEuPathDB	ncRNA_gene	1125	1211	.	+	.	ID=PVP01_API00500;description=tRNA Methionine
PvP01_API_v2	VEuPathDB	tRNA	1125	1211	.	+	.	ID=PVP01_API00500.1;Parent=PVP01_API00500;description=tRNA Methionine
PvP01_API_v2	VEuPathDB	exon	1125	1211	.	+	.	ID=exon_PVP01_API00500.1-E1;Parent=PVP01_API00500.1;gene_id=PVP01_API00500
PvP01_14_v2	VEuPathDB	protein_coding_gene	2691974	2694022	.	+	.	ID=PVP01_1462500;description=50S ribosomal protein L3%2C mitochondrial%2C putative
PvP01_14_v2	VEuPathDB	mRNA	2691974	2694022	.	+	.	ID=PVP01_1462500.1;Parent=PVP01_1462500;description=50S ribosomal protein L3%2C mitochondrial%2C putative
PvP01_14_v2	VEuPathDB	exon	2691974	2694022	.	+	.	ID=exon_PVP01_1462500.1-E1;Parent=PVP01_1462500.1;gene_id=PVP01_1462500
PvP01_14_v2	VEuPathDB	CDS	2692555	2693565	.	+	0	ID=PVP01_1462500.1-p1-CDS1;Parent=PVP01_1462500.1;gene_id=PVP01_1462500;protein_source_id=PVP01_1462500.1-p1
PvP01_14_v2	VEuPathDB	five_prime_UTR	2691974	2692554	.	+	.	ID=utr_PVP01_1462500.1_1;Parent=PVP01_1462500.1
PvP01_14_v2	VEuPathDB	three_prime_UTR	2693566	2694022	.	+	.	ID=utr_PVP01_1462500.1_2;Parent=PVP01_1462500.1
PvP01_12_v2	VEuPathDB	protein_coding_gene	1220029	1224104	.	-	.	ID=PVP01_1230500;description=conserved Plasmodium protein%2C unknown function
PvP01_12_v2	VEuPathDB	mRNA	1220029	1224104	.	-	.	ID=PVP01_1230500.1;Parent=PVP01_1230500;description=conserved Plasmodium protein%2C unknown function
PvP01_12_v2	VEuPathDB	exon	1220029	1224104	.	-	.	ID=exon_PVP01_1230500.1-E1;Parent=PVP01_1230500.1;gene_id=PVP01_1230500
PvP01_12_v2	VEuPathDB	CDS	1220538	1222052	.	-	0	ID=PVP01_1230500.1-p1-CDS1;Parent=PVP01_1230500.1;gene_id=PVP01_1230500;protein_source_id=PVP01_1230500.1-p1
PvP01_12_v2	VEuPathDB	three_prime_UTR	1220029	1220537	.	-	.	ID=utr_PVP01_1230500.1_1;Parent=PVP01_1230500.1
PvP01_12_v2	VEuPathDB	five_prime_UTR	1222053	1224104	.	-	.	ID=utr_PVP01_1230500.1_2;Parent=PVP01_1230500.1
PvP01_12_v2	VEuPathDB	protein_coding_gene	2468969	2472725	.	-	.	ID=PVP01_1260000;description=40S ribosomal protein S5%2C putative
PvP01_12_v2	VEuPathDB	mRNA	2468969	2472725	.	-	.	ID=PVP01_1260000.1;Parent=PVP01_1260000;description=40S ribosomal protein S5%2C putative
PvP01_12_v2	VEuPathDB	exon	2468969	2469581	.	-	.	ID=exon_PVP01_1260000.1-E4;Parent=PVP01_1260000.1;gene_id=PVP01_1260000
PvP01_12_v2	VEuPathDB	exon	2469734	2470319	.	-	.	ID=exon_PVP01_1260000.1-E3;Parent=PVP01_1260000.1;gene_id=PVP01_1260000
PvP01_12_v2	VEuPathDB	exon	2470473	2470557	.	-	.	ID=exon_PVP01_1260000.1-E2;Parent=PVP01_1260000.1;gene_id=PVP01_1260000
PvP01_12_v2	VEuPathDB	exon	2470914	2472725	.	-	.	ID=exon_PVP01_1260000.1-E1;Parent=PVP01_1260000.1;gene_id=PVP01_1260000
PvP01_12_v2	VEuPathDB	CDS	2469435	2469581	.	-	0	ID=PVP01_1260000.1-p1-CDS4;Parent=PVP01_1260000.1;gene_id=PVP01_1260000;protein_source_id=PVP01_1260000.1-p1
PvP01_12_v2	VEuPathDB	CDS	2469734	2470319	.	-	1	ID=PVP01_1260000.1-p1-CDS3;Parent=PVP01_1260000.1;gene_id=PVP01_1260000;protein_source_id=PVP01_1260000.1-p1
PvP01_12_v2	VEuPathDB	CDS	2470473	2470557	.	-	2	ID=PVP01_1260000.1-p1-CDS2;Parent=PVP01_1260000.1;gene_id=PVP01_1260000;protein_source_id=PVP01_1260000.1-p1
PvP01_12_v2	VEuPathDB	CDS	2470914	2470920	.	-	0	ID=PVP01_1260000.1-p1-CDS1;Parent=PVP01_1260000.1;gene_id=PVP01_1260000;protein_source_id=PVP01_1260000.1-p1
PvP01_12_v2	VEuPathDB	three_prime_UTR	2468969	2469434	.	-	.	ID=utr_PVP01_1260000.1_1;Parent=PVP01_1260000.1
PvP01_12_v2	VEuPathDB	five_prime_UTR	2470921	2472725	.	-	.	ID=utr_PVP01_1260000.1_2;Parent=PVP01_1260000.1
PvP01_12_v2	VEuPathDB	protein_coding_gene	2298658	2304714	.	+	.	ID=PVP01_1256000;description=conserved Plasmodium protein%2C unknown function
PvP01_12_v2	VEuPathDB	mRNA	2298658	2304714	.	+	.	ID=PVP01_1256000.1;Parent=PVP01_1256000;description=conserved Plasmodium protein%2C unknown function
PvP01_12_v2	VEuPathDB	exon	2298658	2304714	.	+	.	ID=exon_PVP01_1256000.1-E1;Parent=PVP01_1256000.1;gene_id=PVP01_1256000
PvP01_12_v2	VEuPathDB	CDS	2301780	2304149	.	+	0	ID=PVP01_1256000.1-p1-CDS1;Parent=PVP01_1256000.1;gene_id=PVP01_1256000;protein_source_id=PVP01_1256000.1-p1
PvP01_12_v2	VEuPathDB	five_prime_UTR	2298658	2301779	.	+	.	ID=utr_PVP01_1256000.1_1;Parent=PVP01_1256000.1
PvP01_12_v2	VEuPathDB	three_prime_UTR	2304150	2304714	.	+	.	ID=utr_PVP01_1256000.1_2;Parent=PVP01_1256000.1
PvP01_12_v2	VEuPathDB	protein_coding_gene	1433380	1438283	.	+	.	ID=PVP01_1236000;description=conserved Plasmodium protein%2C unknown function
PvP01_12_v2	VEuPathDB	mRNA	1433380	1438283	.	+	.	ID=PVP01_1236000.1;Parent=PVP01_1236000;description=conserved Plasmodium protein%2C unknown function
PvP01_12_v2	VEuPathDB	exon	1433380	1437071	.	+	.	ID=exon_PVP01_1236000.1-E1;Parent=PVP01_1236000.1;gene_id=PVP01_1236000
PvP01_12_v2	VEuPathDB	exon	1437279	1438283	.	+	.	ID=exon_PVP01_1236000.1-E2;Parent=PVP01_1236000.1;gene_id=PVP01_1236000
PvP01_12_v2	VEuPathDB	CDS	1433917	1437071	.	+	0	ID=PVP01_1236000.1-p1-CDS1;Parent=PVP01_1236000.1;gene_id=PVP01_1236000;protein_source_id=PVP01_1236000.1-p1
PvP01_12_v2	VEuPathDB	CDS	1437279	1437453	.	+	1	ID=PVP01_1236000.1-p1-CDS2;Parent=PVP01_1236000.1;gene_id=PVP01_1236000;protein_source_id=PVP01_1236000.1-p1
PvP01_12_v2	VEuPathDB	five_prime_UTR	1433380	1433916	.	+	.	ID=utr_PVP01_1236000.1_1;Parent=PVP01_1236000.1
PvP01_12_v2	VEuPathDB	three_prime_UTR	1437454	1438283	.	+	.	ID=utr_PVP01_1236000.1_2;Parent=PVP01_1236000.1
PvP01_04_v2	VEuPathDB	protein_coding_gene	586469	589987	.	-	.	ID=PVP01_0414400;description=conserved Plasmodium protein%2C unknown function
PvP01_04_v2	VEuPathDB	mRNA	586469	589987	.	-	.	ID=PVP01_0414400.1;Parent=PVP01_0414400;description=conserved Plasmodium protein%2C unknown function
PvP01_04_v2	VEuPathDB	exon	586469	589987	.	-	.	ID=exon_PVP01_0414400.1-E1;Parent=PVP01_0414400.1;gene_id=PVP01_0414400
PvP01_04_v2	VEuPathDB	CDS	586469	589987	.	-	0	ID=PVP01_0414400.1-p1-CDS1;Parent=PVP01_0414400.1;gene_id=PVP01_0414400;protein_source_id=PVP01_0414400.1-p1
Transfer.PvP01_00_160.final	VEuPathDB	protein_coding_gene	870	1482	.	+	.	ID=PVP01_0010660;description=PIR protein
Transfer.PvP01_00_160.final	VEuPathDB	mRNA	870	1482	.	+	.	ID=PVP01_0010660.1;Parent=PVP01_0010660;description=PIR protein
Transfer.PvP01_00_160.final	VEuPathDB	exon	870	911	.	+	.	ID=exon_PVP01_0010660.1-E1;Parent=PVP01_0010660.1;gene_id=PVP01_0010660
Transfer.PvP01_00_160.final	VEuPathDB	exon	1059	1482	.	+	.	ID=exon_PVP01_0010660.1-E2;Parent=PVP01_0010660.1;gene_id=PVP01_0010660
Transfer.PvP01_00_160.final	VEuPathDB	CDS	870	911	.	+	0	ID=PVP01_0010660.1-p1-CDS1;Parent=PVP01_0010660.1;gene_id=PVP01_0010660;protein_source_id=PVP01_0010660.1-p1
Transfer.PvP01_00_160.final	VEuPathDB	CDS	1059	1481	.	+	0	ID=PVP01_0010660.1-p1-CDS2;Parent=PVP01_0010660.1;gene_id=PVP01_0010660;protein_source_id=PVP01_0010660.1-p1
Transfer.PvP01_00_160.final	VEuPathDB	three_prime_UTR	1482	1482	.	+	.	ID=utr_PVP01_0010660.1_1;Parent=PVP01_0010660.1
PvP01_04_v2	VEuPathDB	protein_coding_gene	1003591	1005232	.	+	.	ID=PVP01_0424400;description=PIR protein
PvP01_04_v2	VEuPathDB	mRNA	1003591	1005232	.	+	.	ID=PVP01_0424400.1;Parent=PVP01_0424400;description=PIR protein
PvP01_04_v2	VEuPathDB	exon	1003591	1003620	.	+	.	ID=exon_PVP01_0424400.1-E1;Parent=PVP01_0424400.1;gene_id=PVP01_0424400
PvP01_04_v2	VEuPathDB	exon	1003763	1004959	.	+	.	ID=exon_PVP01_0424400.1-E2;Parent=PVP01_0424400.1;gene_id=PVP01_0424400
PvP01_04_v2	VEuPathDB	exon	1005077	1005232	.	+	.	ID=exon_PVP01_0424400.1-E3;Parent=PVP01_0424400.1;gene_id=PVP01_0424400
PvP01_04_v2	VEuPathDB	CDS	1003591	1003620	.	+	0	ID=PVP01_0424400.1-p1-CDS1;Parent=PVP01_0424400.1;gene_id=PVP01_0424400;protein_source_id=PVP01_0424400.1-p1
PvP01_04_v2	VEuPathDB	CDS	1003763	1004959	.	+	0	ID=PVP01_0424400.1-p1-CDS2;Parent=PVP01_0424400.1;gene_id=PVP01_0424400;protein_source_id=PVP01_0424400.1-p1
PvP01_04_v2	VEuPathDB	CDS	1005077	1005232	.	+	0	ID=PVP01_0424400.1-p1-CDS3;Parent=PVP01_0424400.1;gene_id=PVP01_0424400;protein_source_id=PVP01_0424400.1-p1
PvP01_14_v2	VEuPathDB	protein_coding_gene	3070516	3072260	.	-	.	ID=PVP01_1471500;description=Plasmodium exported protein%2C unknown function
PvP01_14_v2	VEuPathDB	mRNA	3070516	3072260	.	-	.	ID=PVP01_1471500.1;Parent=PVP01_1471500;description=Plasmodium exported protein%2C unknown function
PvP01_14_v2	VEuPathDB	exon	3070516	3071628	.	-	.	ID=exon_PVP01_1471500.1-E2;Parent=PVP01_1471500.1;gene_id=PVP01_1471500
PvP01_14_v2	VEuPathDB	exon	3071760	3072260	.	-	.	ID=exon_PVP01_1471500.1-E1;Parent=PVP01_1471500.1;gene_id=PVP01_1471500
PvP01_14_v2	VEuPathDB	CDS	3071194	3071628	.	-	0	ID=PVP01_1471500.1-p1-CDS2;Parent=PVP01_1471500.1;gene_id=PVP01_1471500;protein_source_id=PVP01_1471500.1-p1
PvP01_14_v2	VEuPathDB	CDS	3071760	3071825	.	-	0	ID=PVP01_1471500.1-p1-CDS1;Parent=PVP01_1471500.1;gene_id=PVP01_1471500;protein_source_id=PVP01_1471500.1-p1
PvP01_14_v2	VEuPathDB	three_prime_UTR	3070516	3071193	.	-	.	ID=utr_PVP01_1471500.1_1;Parent=PVP01_1471500.1
PvP01_14_v2	VEuPathDB	five_prime_UTR	3071826	3072260	.	-	.	ID=utr_PVP01_1471500.1_2;Parent=PVP01_1471500.1
PvP01_12_v2	VEuPathDB	protein_coding_gene	632239	639566	.	+	.	ID=PVP01_1215100;description=conserved Plasmodium protein%2C unknown function
PvP01_12_v2	VEuPathDB	mRNA	632239	639566	.	+	.	ID=PVP01_1215100.1;Parent=PVP01_1215100;description=conserved Plasmodium protein%2C unknown function
PvP01_12_v2	VEuPathDB	exon	632239	639566	.	+	.	ID=exon_PVP01_1215100.1-E1;Parent=PVP01_1215100.1;gene_id=PVP01_1215100
PvP01_12_v2	VEuPathDB	CDS	632809	637854	.	+	0	ID=PVP01_1215100.1-p1-CDS1;Parent=PVP01_1215100.1;gene_id=PVP01_1215100;protein_source_id=PVP01_1215100.1-p1
PvP01_12_v2	VEuPathDB	five_prime_UTR	632239	632808	.	+	.	ID=utr_PVP01_1215100.1_1;Parent=PVP01_1215100.1
PvP01_12_v2	VEuPathDB	three_prime_UTR	637855	639566	.	+	.	ID=utr_PVP01_1215100.1_2;Parent=PVP01_1215100.1
PvP01_08_v2	VEuPathDB	protein_coding_gene	1737930	1739123	.	-	.	ID=PVP01_0840600;description=PIR protein
PvP01_08_v2	VEuPathDB	mRNA	1737930	1739123	.	-	.	ID=PVP01_0840600.1;Parent=PVP01_0840600;description=PIR protein
PvP01_08_v2	VEuPathDB	exon	1737930	1738091	.	-	.	ID=exon_PVP01_0840600.1-E3;Parent=PVP01_0840600.1;gene_id=PVP01_0840600
PvP01_08_v2	VEuPathDB	exon	1738218	1738949	.	-	.	ID=exon_PVP01_0840600.1-E2;Parent=PVP01_0840600.1;gene_id=PVP01_0840600
PvP01_08_v2	VEuPathDB	exon	1739091	1739123	.	-	.	ID=exon_PVP01_0840600.1-E1;Parent=PVP01_0840600.1;gene_id=PVP01_0840600
PvP01_08_v2	VEuPathDB	CDS	1737930	1738091	.	-	0	ID=PVP01_0840600.1-p1-CDS3;Parent=PVP01_0840600.1;gene_id=PVP01_0840600;protein_source_id=PVP01_0840600.1-p1
PvP01_08_v2	VEuPathDB	CDS	1738218	1738949	.	-	0	ID=PVP01_0840600.1-p1-CDS2;Parent=PVP01_0840600.1;gene_id=PVP01_0840600;protein_source_id=PVP01_0840600.1-p1
PvP01_08_v2	VEuPathDB	CDS	1739091	1739123	.	-	0	ID=PVP01_0840600.1-p1-CDS1;Parent=PVP01_0840600.1;gene_id=PVP01_0840600;protein_source_id=PVP01_0840600.1-p1
Transfer.PvP01_00_42.final	VEuPathDB	protein_coding_gene	25568	26582	.	+	.	ID=PVP01_0008840;description=PIR protein
Transfer.PvP01_00_42.final	VEuPathDB	mRNA	25568	26582	.	+	.	ID=PVP01_0008840.1;Parent=PVP01_0008840;description=PIR protein
Transfer.PvP01_00_42.final	VEuPathDB	exon	25568	26582	.	+	.	ID=exon_PVP01_0008840.1-E1;Parent=PVP01_0008840.1;gene_id=PVP01_0008840
Transfer.PvP01_00_42.final	VEuPathDB	CDS	25568	26581	.	+	0	ID=PVP01_0008840.1-p1-CDS1;Parent=PVP01_0008840.1;gene_id=PVP01_0008840;protein_source_id=PVP01_0008840.1-p1
Transfer.PvP01_00_42.final	VEuPathDB	three_prime_UTR	26582	26582	.	+	.	ID=utr_PVP01_0008840.1_1;Parent=PVP01_0008840.1
PvP01_02_v2	VEuPathDB	protein_coding_gene	445872	449313	.	-	.	ID=PVP01_0211000;Name=PSTK;description=L-seryl-tRNA(Sec) kinase%2C putative
PvP01_02_v2	VEuPathDB	mRNA	445872	449313	.	-	.	ID=PVP01_0211000.1;Parent=PVP01_0211000;Note=2.7.1.164 (O-phosphoseryl-tRNA(Sec) kinase);description=L-seryl-tRNA(Sec) kinase%2C putative
PvP01_02_v2	VEuPathDB	exon	445872	446831	.	-	.	ID=exon_PVP01_0211000.1-E6;Parent=PVP01_0211000.1;gene_id=PVP01_0211000
PvP01_02_v2	VEuPathDB	exon	446947	447003	.	-	.	ID=exon_PVP01_0211000.1-E5;Parent=PVP01_0211000.1;gene_id=PVP01_0211000
PvP01_02_v2	VEuPathDB	exon	447146	447203	.	-	.	ID=exon_PVP01_0211000.1-E4;Parent=PVP01_0211000.1;gene_id=PVP01_0211000
PvP01_02_v2	VEuPathDB	exon	447388	447507	.	-	.	ID=exon_PVP01_0211000.1-E3;Parent=PVP01_0211000.1;gene_id=PVP01_0211000
PvP01_02_v2	VEuPathDB	exon	447653	447909	.	-	.	ID=exon_PVP01_0211000.1-E2;Parent=PVP01_0211000.1;gene_id=PVP01_0211000
PvP01_02_v2	VEuPathDB	exon	448080	449313	.	-	.	ID=exon_PVP01_0211000.1-E1;Parent=PVP01_0211000.1;gene_id=PVP01_0211000
PvP01_02_v2	VEuPathDB	CDS	446770	446831	.	-	2	ID=PVP01_0211000.1-p1-CDS6;Parent=PVP01_0211000.1;gene_id=PVP01_0211000;protein_source_id=PVP01_0211000.1-p1
PvP01_02_v2	VEuPathDB	CDS	446947	447003	.	-	2	ID=PVP01_0211000.1-p1-CDS5;Parent=PVP01_0211000.1;gene_id=PVP01_0211000;protein_source_id=PVP01_0211000.1-p1
PvP01_02_v2	VEuPathDB	CDS	447146	447203	.	-	0	ID=PVP01_0211000.1-p1-CDS4;Parent=PVP01_0211000.1;gene_id=PVP01_0211000;protein_source_id=PVP01_0211000.1-p1
PvP01_02_v2	VEuPathDB	CDS	447388	447507	.	-	0	ID=PVP01_0211000.1-p1-CDS3;Parent=PVP01_0211000.1;gene_id=PVP01_0211000;protein_source_id=PVP01_0211000.1-p1
PvP01_02_v2	VEuPathDB	CDS	447653	447909	.	-	2	ID=PVP01_0211000.1-p1-CDS2;Parent=PVP01_0211000.1;gene_id=PVP01_0211000;protein_source_id=PVP01_0211000.1-p1
PvP01_02_v2	VEuPathDB	CDS	448080	449253	.	-	0	ID=PVP01_0211000.1-p1-CDS1;Parent=PVP01_0211000.1;gene_id=PVP01_0211000;protein_source_id=PVP01_0211000.1-p1
PvP01_02_v2	VEuPathDB	three_prime_UTR	445872	446769	.	-	.	ID=utr_PVP01_0211000.1_1;Parent=PVP01_0211000.1
PvP01_02_v2	VEuPathDB	five_prime_UTR	449254	449313	.	-	.	ID=utr_PVP01_0211000.1_2;Parent=PVP01_0211000.1
Transfer.PvP01_00_12.final	VEuPathDB	protein_coding_gene	33726	35004	.	-	.	ID=PVP01_0004500;description=PIR protein
Transfer.PvP01_00_12.final	VEuPathDB	mRNA	33726	35004	.	-	.	ID=PVP01_0004500.1;Parent=PVP01_0004500;description=PIR protein
Transfer.PvP01_00_12.final	VEuPathDB	exon	33726	33881	.	-	.	ID=exon_PVP01_0004500.1-E3;Parent=PVP01_0004500.1;gene_id=PVP01_0004500
Transfer.PvP01_00_12.final	VEuPathDB	exon	33997	34812	.	-	.	ID=exon_PVP01_0004500.1-E2;Parent=PVP01_0004500.1;gene_id=PVP01_0004500
Transfer.PvP01_00_12.final	VEuPathDB	exon	34915	35004	.	-	.	ID=exon_PVP01_0004500.1-E1;Parent=PVP01_0004500.1;gene_id=PVP01_0004500
Transfer.PvP01_00_12.final	VEuPathDB	CDS	33726	33881	.	-	0	ID=PVP01_0004500.1-p1-CDS3;Parent=PVP01_0004500.1;gene_id=PVP01_0004500;protein_source_id=PVP01_0004500.1-p1
Transfer.PvP01_00_12.final	VEuPathDB	CDS	33997	34812	.	-	0	ID=PVP01_0004500.1-p1-CDS2;Parent=PVP01_0004500.1;gene_id=PVP01_0004500;protein_source_id=PVP01_0004500.1-p1
Transfer.PvP01_00_12.final	VEuPathDB	CDS	34915	35004	.	-	0	ID=PVP01_0004500.1-p1-CDS1;Parent=PVP01_0004500.1;gene_id=PVP01_0004500;protein_source_id=PVP01_0004500.1-p1
PvP01_06_v2	VEuPathDB	protein_coding_gene	120627	122898	.	+	.	ID=PVP01_0603100;Name=RPN5;description=26S proteasome regulatory subunit p55%2C putative
PvP01_06_v2	VEuPathDB	mRNA	120627	122898	.	+	.	ID=PVP01_0603100.1;Parent=PVP01_0603100;description=26S proteasome regulatory subunit p55%2C putative
PvP01_06_v2	VEuPathDB	exon	120627	120964	.	+	.	ID=exon_PVP01_0603100.1-E1;Parent=PVP01_0603100.1;gene_id=PVP01_0603100
PvP01_06_v2	VEuPathDB	exon	121083	121281	.	+	.	ID=exon_PVP01_0603100.1-E2;Parent=PVP01_0603100.1;gene_id=PVP01_0603100
PvP01_06_v2	VEuPathDB	exon	121524	122898	.	+	.	ID=exon_PVP01_0603100.1-E3;Parent=PVP01_0603100.1;gene_id=PVP01_0603100
PvP01_06_v2	VEuPathDB	CDS	121159	121281	.	+	0	ID=PVP01_0603100.1-p1-CDS1;Parent=PVP01_0603100.1;gene_id=PVP01_0603100;protein_source_id=PVP01_0603100.1-p1
PvP01_06_v2	VEuPathDB	CDS	121524	122804	.	+	0	ID=PVP01_0603100.1-p1-CDS2;Parent=PVP01_0603100.1;gene_id=PVP01_0603100;protein_source_id=PVP01_0603100.1-p1
PvP01_06_v2	VEuPathDB	five_prime_UTR	120627	120964	.	+	.	ID=utr_PVP01_0603100.1_1;Parent=PVP01_0603100.1
PvP01_06_v2	VEuPathDB	five_prime_UTR	121083	121158	.	+	.	ID=utr_PVP01_0603100.1_2;Parent=PVP01_0603100.1
PvP01_06_v2	VEuPathDB	three_prime_UTR	122805	122898	.	+	.	ID=utr_PVP01_0603100.1_3;Parent=PVP01_0603100.1
PvP01_13_v2	VEuPathDB	protein_coding_gene	638899	643089	.	-	.	ID=PVP01_1314000;Name=CLC;description=clathrin light chain%2C putative
PvP01_13_v2	VEuPathDB	mRNA	638899	643089	.	-	.	ID=PVP01_1314000.1;Parent=PVP01_1314000;description=clathrin light chain%2C putative
PvP01_13_v2	VEuPathDB	exon	638899	643089	.	-	.	ID=exon_PVP01_1314000.1-E1;Parent=PVP01_1314000.1;gene_id=PVP01_1314000
PvP01_13_v2	VEuPathDB	CDS	639300	640046	.	-	0	ID=PVP01_1314000.1-p1-CDS1;Parent=PVP01_1314000.1;gene_id=PVP01_1314000;protein_source_id=PVP01_1314000.1-p1
PvP01_13_v2	VEuPathDB	three_prime_UTR	638899	639299	.	-	.	ID=utr_PVP01_1314000.1_1;Parent=PVP01_1314000.1
PvP01_13_v2	VEuPathDB	five_prime_UTR	640047	643089	.	-	.	ID=utr_PVP01_1314000.1_2;Parent=PVP01_1314000.1
PvP01_09_v2	VEuPathDB	protein_coding_gene	1506904	1513879	.	+	.	ID=PVP01_0935300;description=alpha/beta hydrolase%2C putative
PvP01_09_v2	VEuPathDB	mRNA	1506904	1513879	.	+	.	ID=PVP01_0935300.1;Parent=PVP01_0935300;description=alpha/beta hydrolase%2C putative
PvP01_09_v2	VEuPathDB	exon	1506904	1512829	.	+	.	ID=exon_PVP01_0935300.1-E1;Parent=PVP01_0935300.1;gene_id=PVP01_0935300
PvP01_09_v2	VEuPathDB	exon	1512932	1513879	.	+	.	ID=exon_PVP01_0935300.1-E2;Parent=PVP01_0935300.1;gene_id=PVP01_0935300
PvP01_09_v2	VEuPathDB	CDS	1508269	1512829	.	+	0	ID=PVP01_0935300.1-p1-CDS1;Parent=PVP01_0935300.1;gene_id=PVP01_0935300;protein_source_id=PVP01_0935300.1-p1
PvP01_09_v2	VEuPathDB	CDS	1512932	1513101	.	+	2	ID=PVP01_0935300.1-p1-CDS2;Parent=PVP01_0935300.1;gene_id=PVP01_0935300;protein_source_id=PVP01_0935300.1-p1
PvP01_09_v2	VEuPathDB	five_prime_UTR	1506904	1508268	.	+	.	ID=utr_PVP01_0935300.1_1;Parent=PVP01_0935300.1
PvP01_09_v2	VEuPathDB	three_prime_UTR	1513102	1513879	.	+	.	ID=utr_PVP01_0935300.1_2;Parent=PVP01_0935300.1
PvP01_07_v2	VEuPathDB	protein_coding_gene	127206	134621	.	+	.	ID=PVP01_0702000;description=conserved protein%2C unknown function
PvP01_07_v2	VEuPathDB	mRNA	127206	134621	.	+	.	ID=PVP01_0702000.1;Parent=PVP01_0702000;description=conserved protein%2C unknown function
PvP01_07_v2	VEuPathDB	exon	127206	127940	.	+	.	ID=exon_PVP01_0702000.1-E1;Parent=PVP01_0702000.1;gene_id=PVP01_0702000
PvP01_07_v2	VEuPathDB	exon	128255	128362	.	+	.	ID=exon_PVP01_0702000.1-E2;Parent=PVP01_0702000.1;gene_id=PVP01_0702000
PvP01_07_v2	VEuPathDB	exon	128614	128751	.	+	.	ID=exon_PVP01_0702000.1-E3;Parent=PVP01_0702000.1;gene_id=PVP01_0702000
PvP01_07_v2	VEuPathDB	exon	128894	128945	.	+	.	ID=exon_PVP01_0702000.1-E4;Parent=PVP01_0702000.1;gene_id=PVP01_0702000
PvP01_07_v2	VEuPathDB	exon	129234	129241	.	+	.	ID=exon_PVP01_0702000.1-E5;Parent=PVP01_0702000.1;gene_id=PVP01_0702000
PvP01_07_v2	VEuPathDB	exon	129380	129823	.	+	.	ID=exon_PVP01_0702000.1-E6;Parent=PVP01_0702000.1;gene_id=PVP01_0702000
PvP01_07_v2	VEuPathDB	exon	129984	130077	.	+	.	ID=exon_PVP01_0702000.1-E7;Parent=PVP01_0702000.1;gene_id=PVP01_0702000
PvP01_07_v2	VEuPathDB	exon	130244	130343	.	+	.	ID=exon_PVP01_0702000.1-E8;Parent=PVP01_0702000.1;gene_id=PVP01_0702000
PvP01_07_v2	VEuPathDB	exon	130434	130496	.	+	.	ID=exon_PVP01_0702000.1-E9;Parent=PVP01_0702000.1;gene_id=PVP01_0702000
PvP01_07_v2	VEuPathDB	exon	130657	130771	.	+	.	ID=exon_PVP01_0702000.1-E10;Parent=PVP01_0702000.1;gene_id=PVP01_0702000
PvP01_07_v2	VEuPathDB	exon	130905	131021	.	+	.	ID=exon_PVP01_0702000.1-E11;Parent=PVP01_0702000.1;gene_id=PVP01_0702000
PvP01_07_v2	VEuPathDB	exon	131126	131326	.	+	.	ID=exon_PVP01_0702000.1-E12;Parent=PVP01_0702000.1;gene_id=PVP01_0702000
PvP01_07_v2	VEuPathDB	exon	131463	131525	.	+	.	ID=exon_PVP01_0702000.1-E13;Parent=PVP01_0702000.1;gene_id=PVP01_0702000
PvP01_07_v2	VEuPathDB	exon	131627	131728	.	+	.	ID=exon_PVP01_0702000.1-E14;Parent=PVP01_0702000.1;gene_id=PVP01_0702000
PvP01_07_v2	VEuPathDB	exon	131881	131948	.	+	.	ID=exon_PVP01_0702000.1-E15;Parent=PVP01_0702000.1;gene_id=PVP01_0702000
PvP01_07_v2	VEuPathDB	exon	132076	132210	.	+	.	ID=exon_PVP01_0702000.1-E16;Parent=PVP01_0702000.1;gene_id=PVP01_0702000
PvP01_07_v2	VEuPathDB	exon	132348	134621	.	+	.	ID=exon_PVP01_0702000.1-E17;Parent=PVP01_0702000.1;gene_id=PVP01_0702000
PvP01_07_v2	VEuPathDB	CDS	127698	127940	.	+	0	ID=PVP01_0702000.1-p1-CDS1;Parent=PVP01_0702000.1;gene_id=PVP01_0702000;protein_source_id=PVP01_0702000.1-p1
PvP01_07_v2	VEuPathDB	CDS	128255	128362	.	+	0	ID=PVP01_0702000.1-p1-CDS2;Parent=PVP01_0702000.1;gene_id=PVP01_0702000;protein_source_id=PVP01_0702000.1-p1
PvP01_07_v2	VEuPathDB	CDS	128614	128751	.	+	0	ID=PVP01_0702000.1-p1-CDS3;Parent=PVP01_0702000.1;gene_id=PVP01_0702000;protein_source_id=PVP01_0702000.1-p1
PvP01_07_v2	VEuPathDB	CDS	128894	128945	.	+	0	ID=PVP01_0702000.1-p1-CDS4;Parent=PVP01_0702000.1;gene_id=PVP01_0702000;protein_source_id=PVP01_0702000.1-p1
PvP01_07_v2	VEuPathDB	CDS	129234	129241	.	+	2	ID=PVP01_0702000.1-p1-CDS5;Parent=PVP01_0702000.1;gene_id=PVP01_0702000;protein_source_id=PVP01_0702000.1-p1
PvP01_07_v2	VEuPathDB	CDS	129380	129823	.	+	0	ID=PVP01_0702000.1-p1-CDS6;Parent=PVP01_0702000.1;gene_id=PVP01_0702000;protein_source_id=PVP01_0702000.1-p1
PvP01_07_v2	VEuPathDB	CDS	129984	130077	.	+	0	ID=PVP01_0702000.1-p1-CDS7;Parent=PVP01_0702000.1;gene_id=PVP01_0702000;protein_source_id=PVP01_0702000.1-p1
PvP01_07_v2	VEuPathDB	CDS	130244	130343	.	+	2	ID=PVP01_0702000.1-p1-CDS8;Parent=PVP01_0702000.1;gene_id=PVP01_0702000;protein_source_id=PVP01_0702000.1-p1
PvP01_07_v2	VEuPathDB	CDS	130434	130496	.	+	1	ID=PVP01_0702000.1-p1-CDS9;Parent=PVP01_0702000.1;gene_id=PVP01_0702000;protein_source_id=PVP01_0702000.1-p1
PvP01_07_v2	VEuPathDB	CDS	130657	130771	.	+	1	ID=PVP01_0702000.1-p1-CDS10;Parent=PVP01_0702000.1;gene_id=PVP01_0702000;protein_source_id=PVP01_0702000.1-p1
PvP01_07_v2	VEuPathDB	CDS	130905	131021	.	+	0	ID=PVP01_0702000.1-p1-CDS11;Parent=PVP01_0702000.1;gene_id=PVP01_0702000;protein_source_id=PVP01_0702000.1-p1
PvP01_07_v2	VEuPathDB	CDS	131126	131326	.	+	0	ID=PVP01_0702000.1-p1-CDS12;Parent=PVP01_0702000.1;gene_id=PVP01_0702000;protein_source_id=PVP01_0702000.1-p1
PvP01_07_v2	VEuPathDB	CDS	131463	131525	.	+	0	ID=PVP01_0702000.1-p1-CDS13;Parent=PVP01_0702000.1;gene_id=PVP01_0702000;protein_source_id=PVP01_0702000.1-p1
PvP01_07_v2	VEuPathDB	CDS	131627	131728	.	+	0	ID=PVP01_0702000.1-p1-CDS14;Parent=PVP01_0702000.1;gene_id=PVP01_0702000;protein_source_id=PVP01_0702000.1-p1
PvP01_07_v2	VEuPathDB	CDS	131881	131948	.	+	0	ID=PVP01_0702000.1-p1-CDS15;Parent=PVP01_0702000.1;gene_id=PVP01_0702000;protein_source_id=PVP01_0702000.1-p1
PvP01_07_v2	VEuPathDB	CDS	132076	132210	.	+	1	ID=PVP01_0702000.1-p1-CDS16;Parent=PVP01_0702000.1;gene_id=PVP01_0702000;protein_source_id=PVP01_0702000.1-p1
PvP01_07_v2	VEuPathDB	CDS	132348	132381	.	+	1	ID=PVP01_0702000.1-p1-CDS17;Parent=PVP01_0702000.1;gene_id=PVP01_0702000;protein_source_id=PVP01_0702000.1-p1
PvP01_07_v2	VEuPathDB	five_prime_UTR	127206	127697	.	+	.	ID=utr_PVP01_0702000.1_1;Parent=PVP01_0702000.1
PvP01_07_v2	VEuPathDB	three_prime_UTR	132382	134621	.	+	.	ID=utr_PVP01_0702000.1_2;Parent=PVP01_0702000.1
Transfer.PvP01_00_2.final	VEuPathDB	protein_coding_gene	111816	113123	.	-	.	ID=PVP01_0001160;description=PIR protein
Transfer.PvP01_00_2.final	VEuPathDB	mRNA	111816	113123	.	-	.	ID=PVP01_0001160.1;Parent=PVP01_0001160;description=PIR protein
Transfer.PvP01_00_2.final	VEuPathDB	exon	111816	111968	.	-	.	ID=exon_PVP01_0001160.1-E4;Parent=PVP01_0001160.1;gene_id=PVP01_0001160
Transfer.PvP01_00_2.final	VEuPathDB	exon	112082	112437	.	-	.	ID=exon_PVP01_0001160.1-E3;Parent=PVP01_0001160.1;gene_id=PVP01_0001160
Transfer.PvP01_00_2.final	VEuPathDB	exon	112506	112980	.	-	.	ID=exon_PVP01_0001160.1-E2;Parent=PVP01_0001160.1;gene_id=PVP01_0001160
Transfer.PvP01_00_2.final	VEuPathDB	exon	113088	113123	.	-	.	ID=exon_PVP01_0001160.1-E1;Parent=PVP01_0001160.1;gene_id=PVP01_0001160
Transfer.PvP01_00_2.final	VEuPathDB	CDS	111816	111968	.	-	0	ID=PVP01_0001160.1-p1-CDS4;Parent=PVP01_0001160.1;gene_id=PVP01_0001160;protein_source_id=PVP01_0001160.1-p1
Transfer.PvP01_00_2.final	VEuPathDB	CDS	112082	112437	.	-	2	ID=PVP01_0001160.1-p1-CDS3;Parent=PVP01_0001160.1;gene_id=PVP01_0001160;protein_source_id=PVP01_0001160.1-p1
Transfer.PvP01_00_2.final	VEuPathDB	CDS	112506	112980	.	-	0	ID=PVP01_0001160.1-p1-CDS2;Parent=PVP01_0001160.1;gene_id=PVP01_0001160;protein_source_id=PVP01_0001160.1-p1
Transfer.PvP01_00_2.final	VEuPathDB	CDS	113088	113123	.	-	0	ID=PVP01_0001160.1-p1-CDS1;Parent=PVP01_0001160.1;gene_id=PVP01_0001160;protein_source_id=PVP01_0001160.1-p1
Transfer.PvP01_00_2.final	VEuPathDB	protein_coding_gene	178765	180117	.	-	.	ID=PVP01_0001310;description=PIR protein
Transfer.PvP01_00_2.final	VEuPathDB	mRNA	178765	180117	.	-	.	ID=PVP01_0001310.1;Parent=PVP01_0001310;description=PIR protein
Transfer.PvP01_00_2.final	VEuPathDB	exon	178765	178935	.	-	.	ID=exon_PVP01_0001310.1-E3;Parent=PVP01_0001310.1;gene_id=PVP01_0001310
Transfer.PvP01_00_2.final	VEuPathDB	exon	179050	179946	.	-	.	ID=exon_PVP01_0001310.1-E2;Parent=PVP01_0001310.1;gene_id=PVP01_0001310
Transfer.PvP01_00_2.final	VEuPathDB	exon	180076	180117	.	-	.	ID=exon_PVP01_0001310.1-E1;Parent=PVP01_0001310.1;gene_id=PVP01_0001310
Transfer.PvP01_00_2.final	VEuPathDB	CDS	178765	178935	.	-	0	ID=PVP01_0001310.1-p1-CDS3;Parent=PVP01_0001310.1;gene_id=PVP01_0001310;protein_source_id=PVP01_0001310.1-p1
Transfer.PvP01_00_2.final	VEuPathDB	CDS	179050	179946	.	-	0	ID=PVP01_0001310.1-p1-CDS2;Parent=PVP01_0001310.1;gene_id=PVP01_0001310;protein_source_id=PVP01_0001310.1-p1
Transfer.PvP01_00_2.final	VEuPathDB	CDS	180076	180117	.	-	0	ID=PVP01_0001310.1-p1-CDS1;Parent=PVP01_0001310.1;gene_id=PVP01_0001310;protein_source_id=PVP01_0001310.1-p1
PvP01_12_v2	VEuPathDB	protein_coding_gene	2006462	2009835	.	-	.	ID=PVP01_1249300;description=conserved Plasmodium protein%2C unknown function
PvP01_12_v2	VEuPathDB	mRNA	2006462	2009835	.	-	.	ID=PVP01_1249300.1;Parent=PVP01_1249300;description=conserved Plasmodium protein%2C unknown function
PvP01_12_v2	VEuPathDB	exon	2006462	2007461	.	-	.	ID=exon_PVP01_1249300.1-E2;Parent=PVP01_1249300.1;gene_id=PVP01_1249300
PvP01_12_v2	VEuPathDB	exon	2007679	2009835	.	-	.	ID=exon_PVP01_1249300.1-E1;Parent=PVP01_1249300.1;gene_id=PVP01_1249300
PvP01_12_v2	VEuPathDB	CDS	2007332	2007461	.	-	1	ID=PVP01_1249300.1-p1-CDS2;Parent=PVP01_1249300.1;gene_id=PVP01_1249300;protein_source_id=PVP01_1249300.1-p1
PvP01_12_v2	VEuPathDB	CDS	2007679	2009177	.	-	0	ID=PVP01_1249300.1-p1-CDS1;Parent=PVP01_1249300.1;gene_id=PVP01_1249300;protein_source_id=PVP01_1249300.1-p1
PvP01_12_v2	VEuPathDB	three_prime_UTR	2006462	2007331	.	-	.	ID=utr_PVP01_1249300.1_1;Parent=PVP01_1249300.1
PvP01_12_v2	VEuPathDB	five_prime_UTR	2009178	2009835	.	-	.	ID=utr_PVP01_1249300.1_2;Parent=PVP01_1249300.1
PvP01_11_v2	VEuPathDB	protein_coding_gene	1362657	1367399	.	-	.	ID=PVP01_1131900;description=BFR1 domain-containing protein%2C putative
PvP01_11_v2	VEuPathDB	mRNA	1362657	1367399	.	-	.	ID=PVP01_1131900.1;Parent=PVP01_1131900;description=BFR1 domain-containing protein%2C putative
PvP01_11_v2	VEuPathDB	exon	1362657	1363799	.	-	.	ID=exon_PVP01_1131900.1-E3;Parent=PVP01_1131900.1;gene_id=PVP01_1131900
PvP01_11_v2	VEuPathDB	exon	1363994	1365179	.	-	.	ID=exon_PVP01_1131900.1-E2;Parent=PVP01_1131900.1;gene_id=PVP01_1131900
PvP01_11_v2	VEuPathDB	exon	1365297	1367399	.	-	.	ID=exon_PVP01_1131900.1-E1;Parent=PVP01_1131900.1;gene_id=PVP01_1131900
PvP01_11_v2	VEuPathDB	CDS	1363723	1363799	.	-	2	ID=PVP01_1131900.1-p1-CDS3;Parent=PVP01_1131900.1;gene_id=PVP01_1131900;protein_source_id=PVP01_1131900.1-p1
PvP01_11_v2	VEuPathDB	CDS	1363994	1365179	.	-	0	ID=PVP01_1131900.1-p1-CDS2;Parent=PVP01_1131900.1;gene_id=PVP01_1131900;protein_source_id=PVP01_1131900.1-p1
PvP01_11_v2	VEuPathDB	CDS	1365297	1365401	.	-	0	ID=PVP01_1131900.1-p1-CDS1;Parent=PVP01_1131900.1;gene_id=PVP01_1131900;protein_source_id=PVP01_1131900.1-p1
PvP01_11_v2	VEuPathDB	three_prime_UTR	1362657	1363722	.	-	.	ID=utr_PVP01_1131900.1_1;Parent=PVP01_1131900.1
PvP01_11_v2	VEuPathDB	five_prime_UTR	1365402	1367399	.	-	.	ID=utr_PVP01_1131900.1_2;Parent=PVP01_1131900.1
PvP01_03_v2	VEuPathDB	protein_coding_gene	758758	760938	.	+	.	ID=PVP01_0317800;Name=PELO;description=protein pelota homolog%2C putative
PvP01_03_v2	VEuPathDB	mRNA	758758	760938	.	+	.	ID=PVP01_0317800.1;Parent=PVP01_0317800;Note=3.1.-.- (Acting on ester bonds.);description=protein pelota homolog%2C putative
PvP01_03_v2	VEuPathDB	exon	758758	760938	.	+	.	ID=exon_PVP01_0317800.1-E1;Parent=PVP01_0317800.1;gene_id=PVP01_0317800
PvP01_03_v2	VEuPathDB	CDS	759419	760735	.	+	0	ID=PVP01_0317800.1-p1-CDS1;Parent=PVP01_0317800.1;gene_id=PVP01_0317800;protein_source_id=PVP01_0317800.1-p1
PvP01_03_v2	VEuPathDB	five_prime_UTR	758758	759418	.	+	.	ID=utr_PVP01_0317800.1_1;Parent=PVP01_0317800.1
PvP01_03_v2	VEuPathDB	three_prime_UTR	760736	760938	.	+	.	ID=utr_PVP01_0317800.1_2;Parent=PVP01_0317800.1
Transfer.PvP01_00_6.final	VEuPathDB	pseudogene	25477	26454	.	+	.	ID=PVP01_0002780;description=Plasmodium exported protein%2C unknown function%2C pseudogene
Transfer.PvP01_00_6.final	VEuPathDB	pseudogenic_transcript	25477	26454	.	+	.	ID=PVP01_0002780.1;Parent=PVP01_0002780;description=Plasmodium exported protein%2C unknown function%2C pseudogene
Transfer.PvP01_00_6.final	VEuPathDB	exon	25477	25575	.	+	.	ID=exon_PVP01_0002780.1-E1;Parent=PVP01_0002780.1;gene_id=PVP01_0002780
Transfer.PvP01_00_6.final	VEuPathDB	exon	25706	25870	.	+	.	ID=exon_PVP01_0002780.1-E2;Parent=PVP01_0002780.1;gene_id=PVP01_0002780
Transfer.PvP01_00_6.final	VEuPathDB	exon	25873	26454	.	+	.	ID=exon_PVP01_0002780.1-E3;Parent=PVP01_0002780.1;gene_id=PVP01_0002780
Transfer.PvP01_00_6.final	VEuPathDB	CDS	25477	25575	.	+	0	ID=PVP01_0002780.1-p1-CDS1;Parent=PVP01_0002780.1;gene_id=PVP01_0002780;protein_source_id=PVP01_0002780.1-p1
Transfer.PvP01_00_6.final	VEuPathDB	CDS	25706	25870	.	+	0	ID=PVP01_0002780.1-p1-CDS2;Parent=PVP01_0002780.1;gene_id=PVP01_0002780;protein_source_id=PVP01_0002780.1-p1
Transfer.PvP01_00_6.final	VEuPathDB	CDS	25873	26454	.	+	0	ID=PVP01_0002780.1-p1-CDS3;Parent=PVP01_0002780.1;gene_id=PVP01_0002780;protein_source_id=PVP01_0002780.1-p1
PvP01_12_v2	VEuPathDB	protein_coding_gene	604319	607465	.	+	.	ID=PVP01_1214200;Name=DBR1;description=RNA lariat debranching enzyme%2C putative
PvP01_12_v2	VEuPathDB	mRNA	604319	607465	.	+	.	ID=PVP01_1214200.1;Parent=PVP01_1214200;Note=3.1.4.- (Phosphoric diester hydrolases.);description=RNA lariat debranching enzyme%2C putative
PvP01_12_v2	VEuPathDB	exon	604319	607465	.	+	.	ID=exon_PVP01_1214200.1-E1;Parent=PVP01_1214200.1;gene_id=PVP01_1214200
PvP01_12_v2	VEuPathDB	CDS	605153	606853	.	+	0	ID=PVP01_1214200.1-p1-CDS1;Parent=PVP01_1214200.1;gene_id=PVP01_1214200;protein_source_id=PVP01_1214200.1-p1
PvP01_12_v2	VEuPathDB	five_prime_UTR	604319	605152	.	+	.	ID=utr_PVP01_1214200.1_1;Parent=PVP01_1214200.1
PvP01_12_v2	VEuPathDB	three_prime_UTR	606854	607465	.	+	.	ID=utr_PVP01_1214200.1_2;Parent=PVP01_1214200.1
PvP01_14_v2	VEuPathDB	protein_coding_gene	2168447	2169725	.	-	.	ID=PVP01_1449900;description=conserved protein%2C unknown function
PvP01_14_v2	VEuPathDB	mRNA	2168447	2169725	.	-	.	ID=PVP01_1449900.1;Parent=PVP01_1449900;description=conserved protein%2C unknown function
PvP01_14_v2	VEuPathDB	exon	2168447	2168809	.	-	.	ID=exon_PVP01_1449900.1-E2;Parent=PVP01_1449900.1;gene_id=PVP01_1449900
PvP01_14_v2	VEuPathDB	exon	2169128	2169725	.	-	.	ID=exon_PVP01_1449900.1-E1;Parent=PVP01_1449900.1;gene_id=PVP01_1449900
PvP01_14_v2	VEuPathDB	CDS	2168740	2168809	.	-	1	ID=PVP01_1449900.1-p1-CDS2;Parent=PVP01_1449900.1;gene_id=PVP01_1449900;protein_source_id=PVP01_1449900.1-p1
PvP01_14_v2	VEuPathDB	CDS	2169128	2169264	.	-	0	ID=PVP01_1449900.1-p1-CDS1;Parent=PVP01_1449900.1;gene_id=PVP01_1449900;protein_source_id=PVP01_1449900.1-p1
PvP01_14_v2	VEuPathDB	three_prime_UTR	2168447	2168739	.	-	.	ID=utr_PVP01_1449900.1_1;Parent=PVP01_1449900.1
PvP01_14_v2	VEuPathDB	five_prime_UTR	2169265	2169725	.	-	.	ID=utr_PVP01_1449900.1_2;Parent=PVP01_1449900.1
PvP01_11_v2	VEuPathDB	protein_coding_gene	1966088	1968654	.	+	.	ID=PVP01_1146200;description=conserved Plasmodium protein%2C unknown function
PvP01_11_v2	VEuPathDB	mRNA	1966088	1968654	.	+	.	ID=PVP01_1146200.1;Parent=PVP01_1146200;description=conserved Plasmodium protein%2C unknown function
PvP01_11_v2	VEuPathDB	exon	1966088	1968654	.	+	.	ID=exon_PVP01_1146200.1-E1;Parent=PVP01_1146200.1;gene_id=PVP01_1146200
PvP01_11_v2	VEuPathDB	CDS	1966672	1967937	.	+	0	ID=PVP01_1146200.1-p1-CDS1;Parent=PVP01_1146200.1;gene_id=PVP01_1146200;protein_source_id=PVP01_1146200.1-p1
PvP01_11_v2	VEuPathDB	five_prime_UTR	1966088	1966671	.	+	.	ID=utr_PVP01_1146200.1_1;Parent=PVP01_1146200.1
PvP01_11_v2	VEuPathDB	three_prime_UTR	1967938	1968654	.	+	.	ID=utr_PVP01_1146200.1_2;Parent=PVP01_1146200.1
Transfer.PvP01_00_4.final	VEuPathDB	protein_coding_gene	115698	116229	.	-	.	ID=PVP01_0002300;description=PIR protein
Transfer.PvP01_00_4.final	VEuPathDB	mRNA	115698	116229	.	-	.	ID=PVP01_0002300.1;Parent=PVP01_0002300;description=PIR protein
Transfer.PvP01_00_4.final	VEuPathDB	exon	115698	115853	.	-	.	ID=exon_PVP01_0002300.1-E2;Parent=PVP01_0002300.1;gene_id=PVP01_0002300
Transfer.PvP01_00_4.final	VEuPathDB	exon	115948	116229	.	-	.	ID=exon_PVP01_0002300.1-E1;Parent=PVP01_0002300.1;gene_id=PVP01_0002300
Transfer.PvP01_00_4.final	VEuPathDB	CDS	115698	115853	.	-	0	ID=PVP01_0002300.1-p1-CDS2;Parent=PVP01_0002300.1;gene_id=PVP01_0002300;protein_source_id=PVP01_0002300.1-p1
Transfer.PvP01_00_4.final	VEuPathDB	CDS	115948	116229	.	-	0	ID=PVP01_0002300.1-p1-CDS1;Parent=PVP01_0002300.1;gene_id=PVP01_0002300;protein_source_id=PVP01_0002300.1-p1
PvP01_11_v2	VEuPathDB	protein_coding_gene	152619	158685	.	+	.	ID=PVP01_1103600;description=ribosomal protein L1%2C putative
PvP01_11_v2	VEuPathDB	mRNA	152619	158685	.	+	.	ID=PVP01_1103600.1;Parent=PVP01_1103600;description=ribosomal protein L1%2C putative
PvP01_11_v2	VEuPathDB	exon	152619	154440	.	+	.	ID=exon_PVP01_1103600.1-E1;Parent=PVP01_1103600.1;gene_id=PVP01_1103600
PvP01_11_v2	VEuPathDB	exon	154675	154780	.	+	.	ID=exon_PVP01_1103600.1-E2;Parent=PVP01_1103600.1;gene_id=PVP01_1103600
PvP01_11_v2	VEuPathDB	exon	154903	155051	.	+	.	ID=exon_PVP01_1103600.1-E3;Parent=PVP01_1103600.1;gene_id=PVP01_1103600
PvP01_11_v2	VEuPathDB	exon	155227	155325	.	+	.	ID=exon_PVP01_1103600.1-E4;Parent=PVP01_1103600.1;gene_id=PVP01_1103600
PvP01_11_v2	VEuPathDB	exon	155518	155577	.	+	.	ID=exon_PVP01_1103600.1-E5;Parent=PVP01_1103600.1;gene_id=PVP01_1103600
PvP01_11_v2	VEuPathDB	exon	155744	158685	.	+	.	ID=exon_PVP01_1103600.1-E6;Parent=PVP01_1103600.1;gene_id=PVP01_1103600
PvP01_11_v2	VEuPathDB	CDS	154061	154440	.	+	0	ID=PVP01_1103600.1-p1-CDS1;Parent=PVP01_1103600.1;gene_id=PVP01_1103600;protein_source_id=PVP01_1103600.1-p1
PvP01_11_v2	VEuPathDB	CDS	154675	154780	.	+	1	ID=PVP01_1103600.1-p1-CDS2;Parent=PVP01_1103600.1;gene_id=PVP01_1103600;protein_source_id=PVP01_1103600.1-p1
PvP01_11_v2	VEuPathDB	CDS	154903	155051	.	+	0	ID=PVP01_1103600.1-p1-CDS3;Parent=PVP01_1103600.1;gene_id=PVP01_1103600;protein_source_id=PVP01_1103600.1-p1
PvP01_11_v2	VEuPathDB	CDS	155227	155325	.	+	1	ID=PVP01_1103600.1-p1-CDS4;Parent=PVP01_1103600.1;gene_id=PVP01_1103600;protein_source_id=PVP01_1103600.1-p1
PvP01_11_v2	VEuPathDB	CDS	155518	155577	.	+	1	ID=PVP01_1103600.1-p1-CDS5;Parent=PVP01_1103600.1;gene_id=PVP01_1103600;protein_source_id=PVP01_1103600.1-p1
PvP01_11_v2	VEuPathDB	CDS	155744	155876	.	+	1	ID=PVP01_1103600.1-p1-CDS6;Parent=PVP01_1103600.1;gene_id=PVP01_1103600;protein_source_id=PVP01_1103600.1-p1
PvP01_11_v2	VEuPathDB	five_prime_UTR	152619	154060	.	+	.	ID=utr_PVP01_1103600.1_1;Parent=PVP01_1103600.1
PvP01_11_v2	VEuPathDB	three_prime_UTR	155877	158685	.	+	.	ID=utr_PVP01_1103600.1_2;Parent=PVP01_1103600.1
PvP01_12_v2	VEuPathDB	protein_coding_gene	1572372	1576682	.	+	.	ID=PVP01_1239200;description=conserved Plasmodium protein%2C unknown function
PvP01_12_v2	VEuPathDB	mRNA	1572372	1576682	.	+	.	ID=PVP01_1239200.1;Parent=PVP01_1239200;description=conserved Plasmodium protein%2C unknown function
PvP01_12_v2	VEuPathDB	exon	1572372	1574551	.	+	.	ID=exon_PVP01_1239200.1-E1;Parent=PVP01_1239200.1;gene_id=PVP01_1239200
PvP01_12_v2	VEuPathDB	exon	1574777	1576682	.	+	.	ID=exon_PVP01_1239200.1-E2;Parent=PVP01_1239200.1;gene_id=PVP01_1239200
PvP01_12_v2	VEuPathDB	CDS	1573111	1574551	.	+	0	ID=PVP01_1239200.1-p1-CDS1;Parent=PVP01_1239200.1;gene_id=PVP01_1239200;protein_source_id=PVP01_1239200.1-p1
PvP01_12_v2	VEuPathDB	CDS	1574777	1576272	.	+	2	ID=PVP01_1239200.1-p1-CDS2;Parent=PVP01_1239200.1;gene_id=PVP01_1239200;protein_source_id=PVP01_1239200.1-p1
PvP01_12_v2	VEuPathDB	five_prime_UTR	1572372	1573110	.	+	.	ID=utr_PVP01_1239200.1_1;Parent=PVP01_1239200.1
PvP01_12_v2	VEuPathDB	three_prime_UTR	1576273	1576682	.	+	.	ID=utr_PVP01_1239200.1_2;Parent=PVP01_1239200.1
PvP01_07_v2	VEuPathDB	protein_coding_gene	1066208	1073746	.	+	.	ID=PVP01_0724800;description=protein kinase%2C putative
PvP01_07_v2	VEuPathDB	mRNA	1066208	1073746	.	+	.	ID=PVP01_0724800.1;Parent=PVP01_0724800;Note=2.7.11.1 (Non-specific serine/threonine protein kinase);description=protein kinase%2C putative
PvP01_07_v2	VEuPathDB	exon	1066208	1067062	.	+	.	ID=exon_PVP01_0724800.1-E1;Parent=PVP01_0724800.1;gene_id=PVP01_0724800
PvP01_07_v2	VEuPathDB	exon	1067303	1067476	.	+	.	ID=exon_PVP01_0724800.1-E2;Parent=PVP01_0724800.1;gene_id=PVP01_0724800
PvP01_07_v2	VEuPathDB	exon	1067673	1067946	.	+	.	ID=exon_PVP01_0724800.1-E3;Parent=PVP01_0724800.1;gene_id=PVP01_0724800
PvP01_07_v2	VEuPathDB	exon	1068062	1068554	.	+	.	ID=exon_PVP01_0724800.1-E4;Parent=PVP01_0724800.1;gene_id=PVP01_0724800
PvP01_07_v2	VEuPathDB	exon	1068735	1068904	.	+	.	ID=exon_PVP01_0724800.1-E5;Parent=PVP01_0724800.1;gene_id=PVP01_0724800
PvP01_07_v2	VEuPathDB	exon	1069235	1069371	.	+	.	ID=exon_PVP01_0724800.1-E6;Parent=PVP01_0724800.1;gene_id=PVP01_0724800
PvP01_07_v2	VEuPathDB	exon	1069617	1069716	.	+	.	ID=exon_PVP01_0724800.1-E7;Parent=PVP01_0724800.1;gene_id=PVP01_0724800
PvP01_07_v2	VEuPathDB	exon	1069885	1070035	.	+	.	ID=exon_PVP01_0724800.1-E8;Parent=PVP01_0724800.1;gene_id=PVP01_0724800
PvP01_07_v2	VEuPathDB	exon	1070203	1070391	.	+	.	ID=exon_PVP01_0724800.1-E9;Parent=PVP01_0724800.1;gene_id=PVP01_0724800
PvP01_07_v2	VEuPathDB	exon	1070544	1070623	.	+	.	ID=exon_PVP01_0724800.1-E10;Parent=PVP01_0724800.1;gene_id=PVP01_0724800
PvP01_07_v2	VEuPathDB	exon	1070819	1070905	.	+	.	ID=exon_PVP01_0724800.1-E11;Parent=PVP01_0724800.1;gene_id=PVP01_0724800
PvP01_07_v2	VEuPathDB	exon	1071117	1071189	.	+	.	ID=exon_PVP01_0724800.1-E12;Parent=PVP01_0724800.1;gene_id=PVP01_0724800
PvP01_07_v2	VEuPathDB	exon	1071410	1071494	.	+	.	ID=exon_PVP01_0724800.1-E13;Parent=PVP01_0724800.1;gene_id=PVP01_0724800
PvP01_07_v2	VEuPathDB	exon	1071740	1071985	.	+	.	ID=exon_PVP01_0724800.1-E14;Parent=PVP01_0724800.1;gene_id=PVP01_0724800
PvP01_07_v2	VEuPathDB	exon	1072273	1072352	.	+	.	ID=exon_PVP01_0724800.1-E15;Parent=PVP01_0724800.1;gene_id=PVP01_0724800
PvP01_07_v2	VEuPathDB	exon	1072463	1073746	.	+	.	ID=exon_PVP01_0724800.1-E16;Parent=PVP01_0724800.1;gene_id=PVP01_0724800
PvP01_07_v2	VEuPathDB	CDS	1066631	1067062	.	+	0	ID=PVP01_0724800.1-p1-CDS1;Parent=PVP01_0724800.1;gene_id=PVP01_0724800;protein_source_id=PVP01_0724800.1-p1
PvP01_07_v2	VEuPathDB	CDS	1067303	1067476	.	+	0	ID=PVP01_0724800.1-p1-CDS2;Parent=PVP01_0724800.1;gene_id=PVP01_0724800;protein_source_id=PVP01_0724800.1-p1
PvP01_07_v2	VEuPathDB	CDS	1067673	1067946	.	+	0	ID=PVP01_0724800.1-p1-CDS3;Parent=PVP01_0724800.1;gene_id=PVP01_0724800;protein_source_id=PVP01_0724800.1-p1
PvP01_07_v2	VEuPathDB	CDS	1068062	1068554	.	+	2	ID=PVP01_0724800.1-p1-CDS4;Parent=PVP01_0724800.1;gene_id=PVP01_0724800;protein_source_id=PVP01_0724800.1-p1
PvP01_07_v2	VEuPathDB	CDS	1068735	1068904	.	+	1	ID=PVP01_0724800.1-p1-CDS5;Parent=PVP01_0724800.1;gene_id=PVP01_0724800;protein_source_id=PVP01_0724800.1-p1
PvP01_07_v2	VEuPathDB	CDS	1069235	1069371	.	+	2	ID=PVP01_0724800.1-p1-CDS6;Parent=PVP01_0724800.1;gene_id=PVP01_0724800;protein_source_id=PVP01_0724800.1-p1
PvP01_07_v2	VEuPathDB	CDS	1069617	1069716	.	+	0	ID=PVP01_0724800.1-p1-CDS7;Parent=PVP01_0724800.1;gene_id=PVP01_0724800;protein_source_id=PVP01_0724800.1-p1
PvP01_07_v2	VEuPathDB	CDS	1069885	1070035	.	+	2	ID=PVP01_0724800.1-p1-CDS8;Parent=PVP01_0724800.1;gene_id=PVP01_0724800;protein_source_id=PVP01_0724800.1-p1
PvP01_07_v2	VEuPathDB	CDS	1070203	1070391	.	+	1	ID=PVP01_0724800.1-p1-CDS9;Parent=PVP01_0724800.1;gene_id=PVP01_0724800;protein_source_id=PVP01_0724800.1-p1
PvP01_07_v2	VEuPathDB	CDS	1070544	1070623	.	+	1	ID=PVP01_0724800.1-p1-CDS10;Parent=PVP01_0724800.1;gene_id=PVP01_0724800;protein_source_id=PVP01_0724800.1-p1
PvP01_07_v2	VEuPathDB	CDS	1070819	1070905	.	+	2	ID=PVP01_0724800.1-p1-CDS11;Parent=PVP01_0724800.1;gene_id=PVP01_0724800;protein_source_id=PVP01_0724800.1-p1
PvP01_07_v2	VEuPathDB	CDS	1071117	1071189	.	+	2	ID=PVP01_0724800.1-p1-CDS12;Parent=PVP01_0724800.1;gene_id=PVP01_0724800;protein_source_id=PVP01_0724800.1-p1
PvP01_07_v2	VEuPathDB	CDS	1071410	1071494	.	+	1	ID=PVP01_0724800.1-p1-CDS13;Parent=PVP01_0724800.1;gene_id=PVP01_0724800;protein_source_id=PVP01_0724800.1-p1
PvP01_07_v2	VEuPathDB	CDS	1071740	1071985	.	+	0	ID=PVP01_0724800.1-p1-CDS14;Parent=PVP01_0724800.1;gene_id=PVP01_0724800;protein_source_id=PVP01_0724800.1-p1
PvP01_07_v2	VEuPathDB	CDS	1072273	1072352	.	+	0	ID=PVP01_0724800.1-p1-CDS15;Parent=PVP01_0724800.1;gene_id=PVP01_0724800;protein_source_id=PVP01_0724800.1-p1
PvP01_07_v2	VEuPathDB	CDS	1072463	1072544	.	+	1	ID=PVP01_0724800.1-p1-CDS16;Parent=PVP01_0724800.1;gene_id=PVP01_0724800;protein_source_id=PVP01_0724800.1-p1
PvP01_07_v2	VEuPathDB	five_prime_UTR	1066208	1066630	.	+	.	ID=utr_PVP01_0724800.1_1;Parent=PVP01_0724800.1
PvP01_07_v2	VEuPathDB	three_prime_UTR	1072545	1073746	.	+	.	ID=utr_PVP01_0724800.1_2;Parent=PVP01_0724800.1
PvP01_14_v2	VEuPathDB	protein_coding_gene	3031833	3033446	.	-	.	ID=PVP01_1470800;description=PIR protein
PvP01_14_v2	VEuPathDB	mRNA	3031833	3033446	.	-	.	ID=PVP01_1470800.1;Parent=PVP01_1470800;description=PIR protein
PvP01_14_v2	VEuPathDB	exon	3031833	3031997	.	-	.	ID=exon_PVP01_1470800.1-E3;Parent=PVP01_1470800.1;gene_id=PVP01_1470800
PvP01_14_v2	VEuPathDB	exon	3032117	3033298	.	-	.	ID=exon_PVP01_1470800.1-E2;Parent=PVP01_1470800.1;gene_id=PVP01_1470800
PvP01_14_v2	VEuPathDB	exon	3033441	3033446	.	-	.	ID=exon_PVP01_1470800.1-E1;Parent=PVP01_1470800.1;gene_id=PVP01_1470800
PvP01_14_v2	VEuPathDB	CDS	3031833	3031997	.	-	0	ID=PVP01_1470800.1-p1-CDS3;Parent=PVP01_1470800.1;gene_id=PVP01_1470800;protein_source_id=PVP01_1470800.1-p1
PvP01_14_v2	VEuPathDB	CDS	3032117	3033298	.	-	0	ID=PVP01_1470800.1-p1-CDS2;Parent=PVP01_1470800.1;gene_id=PVP01_1470800;protein_source_id=PVP01_1470800.1-p1
PvP01_14_v2	VEuPathDB	CDS	3033441	3033446	.	-	0	ID=PVP01_1470800.1-p1-CDS1;Parent=PVP01_1470800.1;gene_id=PVP01_1470800;protein_source_id=PVP01_1470800.1-p1
PvP01_10_v2	VEuPathDB	protein_coding_gene	59756	61021	.	-	.	ID=PVP01_1001200;description=PIR protein
PvP01_10_v2	VEuPathDB	mRNA	59756	61021	.	-	.	ID=PVP01_1001200.1;Parent=PVP01_1001200;description=PIR protein
PvP01_10_v2	VEuPathDB	exon	59756	59920	.	-	.	ID=exon_PVP01_1001200.1-E3;Parent=PVP01_1001200.1;gene_id=PVP01_1001200
PvP01_10_v2	VEuPathDB	exon	60033	60762	.	-	.	ID=exon_PVP01_1001200.1-E2;Parent=PVP01_1001200.1;gene_id=PVP01_1001200
PvP01_10_v2	VEuPathDB	exon	61005	61021	.	-	.	ID=exon_PVP01_1001200.1-E1;Parent=PVP01_1001200.1;gene_id=PVP01_1001200
PvP01_10_v2	VEuPathDB	CDS	59756	59920	.	-	0	ID=PVP01_1001200.1-p1-CDS3;Parent=PVP01_1001200.1;gene_id=PVP01_1001200;protein_source_id=PVP01_1001200.1-p1
PvP01_10_v2	VEuPathDB	CDS	60033	60762	.	-	1	ID=PVP01_1001200.1-p1-CDS2;Parent=PVP01_1001200.1;gene_id=PVP01_1001200;protein_source_id=PVP01_1001200.1-p1
PvP01_10_v2	VEuPathDB	CDS	61005	61021	.	-	0	ID=PVP01_1001200.1-p1-CDS1;Parent=PVP01_1001200.1;gene_id=PVP01_1001200;protein_source_id=PVP01_1001200.1-p1
PvP01_09_v2	VEuPathDB	protein_coding_gene	1321215	1323512	.	+	.	ID=PVP01_0930400;description=conserved Plasmodium protein%2C unknown function
PvP01_09_v2	VEuPathDB	mRNA	1321215	1323512	.	+	.	ID=PVP01_0930400.1;Parent=PVP01_0930400;description=conserved Plasmodium protein%2C unknown function
PvP01_09_v2	VEuPathDB	exon	1321215	1323512	.	+	.	ID=exon_PVP01_0930400.1-E1;Parent=PVP01_0930400.1;gene_id=PVP01_0930400
PvP01_09_v2	VEuPathDB	CDS	1322076	1322945	.	+	0	ID=PVP01_0930400.1-p1-CDS1;Parent=PVP01_0930400.1;gene_id=PVP01_0930400;protein_source_id=PVP01_0930400.1-p1
PvP01_09_v2	VEuPathDB	five_prime_UTR	1321215	1322075	.	+	.	ID=utr_PVP01_0930400.1_1;Parent=PVP01_0930400.1
PvP01_09_v2	VEuPathDB	three_prime_UTR	1322946	1323512	.	+	.	ID=utr_PVP01_0930400.1_2;Parent=PVP01_0930400.1
PvP01_07_v2	VEuPathDB	protein_coding_gene	1137721	1138941	.	+	.	ID=PVP01_0726650;description=conserved Plasmodium protein%2C unknown function
PvP01_07_v2	VEuPathDB	mRNA	1137721	1138941	.	+	.	ID=PVP01_0726650.1;Parent=PVP01_0726650;description=conserved Plasmodium protein%2C unknown function
PvP01_07_v2	VEuPathDB	exon	1137721	1138941	.	+	.	ID=exon_PVP01_0726650.1-E1;Parent=PVP01_0726650.1;gene_id=PVP01_0726650
PvP01_07_v2	VEuPathDB	CDS	1138131	1138472	.	+	0	ID=PVP01_0726650.1-p1-CDS1;Parent=PVP01_0726650.1;gene_id=PVP01_0726650;protein_source_id=PVP01_0726650.1-p1
PvP01_07_v2	VEuPathDB	five_prime_UTR	1137721	1138130	.	+	.	ID=utr_PVP01_0726650.1_1;Parent=PVP01_0726650.1
PvP01_07_v2	VEuPathDB	three_prime_UTR	1138473	1138941	.	+	.	ID=utr_PVP01_0726650.1_2;Parent=PVP01_0726650.1
Transfer.PvP01_00_21.final	VEuPathDB	protein_coding_gene	60419	61408	.	+	.	ID=PVP01_0006630;description=Plasmodium exported protein%2C unknown function
Transfer.PvP01_00_21.final	VEuPathDB	mRNA	60419	61408	.	+	.	ID=PVP01_0006630.1;Parent=PVP01_0006630;description=Plasmodium exported protein%2C unknown function
Transfer.PvP01_00_21.final	VEuPathDB	exon	60419	60469	.	+	.	ID=exon_PVP01_0006630.1-E1;Parent=PVP01_0006630.1;gene_id=PVP01_0006630
Transfer.PvP01_00_21.final	VEuPathDB	exon	60665	61408	.	+	.	ID=exon_PVP01_0006630.1-E2;Parent=PVP01_0006630.1;gene_id=PVP01_0006630
Transfer.PvP01_00_21.final	VEuPathDB	CDS	60419	60469	.	+	0	ID=PVP01_0006630.1-p1-CDS1;Parent=PVP01_0006630.1;gene_id=PVP01_0006630;protein_source_id=PVP01_0006630.1-p1
Transfer.PvP01_00_21.final	VEuPathDB	CDS	60665	61408	.	+	0	ID=PVP01_0006630.1-p1-CDS2;Parent=PVP01_0006630.1;gene_id=PVP01_0006630;protein_source_id=PVP01_0006630.1-p1
PvP01_10_v2	VEuPathDB	protein_coding_gene	564080	565771	.	-	.	ID=PVP01_1012400;description=ribosomal large subunit pseudouridylate synthase%2C putative
PvP01_10_v2	VEuPathDB	mRNA	564080	565771	.	-	.	ID=PVP01_1012400.1;Parent=PVP01_1012400;description=ribosomal large subunit pseudouridylate synthase%2C putative
PvP01_10_v2	VEuPathDB	exon	564080	565256	.	-	.	ID=exon_PVP01_1012400.1-E2;Parent=PVP01_1012400.1;gene_id=PVP01_1012400
PvP01_10_v2	VEuPathDB	exon	565437	565771	.	-	.	ID=exon_PVP01_1012400.1-E1;Parent=PVP01_1012400.1;gene_id=PVP01_1012400
PvP01_10_v2	VEuPathDB	CDS	564080	565256	.	-	1	ID=PVP01_1012400.1-p1-CDS2;Parent=PVP01_1012400.1;gene_id=PVP01_1012400;protein_source_id=PVP01_1012400.1-p1
PvP01_10_v2	VEuPathDB	CDS	565437	565771	.	-	0	ID=PVP01_1012400.1-p1-CDS1;Parent=PVP01_1012400.1;gene_id=PVP01_1012400;protein_source_id=PVP01_1012400.1-p1
Transfer.PvP01_00_40.final	VEuPathDB	protein_coding_gene	4665	5825	.	-	.	ID=PVP01_0008640;description=PIR protein
Transfer.PvP01_00_40.final	VEuPathDB	mRNA	4665	5825	.	-	.	ID=PVP01_0008640.1;Parent=PVP01_0008640;description=PIR protein
Transfer.PvP01_00_40.final	VEuPathDB	exon	4665	4832	.	-	.	ID=exon_PVP01_0008640.1-E3;Parent=PVP01_0008640.1;gene_id=PVP01_0008640
Transfer.PvP01_00_40.final	VEuPathDB	exon	4946	5656	.	-	.	ID=exon_PVP01_0008640.1-E2;Parent=PVP01_0008640.1;gene_id=PVP01_0008640
Transfer.PvP01_00_40.final	VEuPathDB	exon	5799	5825	.	-	.	ID=exon_PVP01_0008640.1-E1;Parent=PVP01_0008640.1;gene_id=PVP01_0008640
Transfer.PvP01_00_40.final	VEuPathDB	CDS	4665	4832	.	-	0	ID=PVP01_0008640.1-p1-CDS3;Parent=PVP01_0008640.1;gene_id=PVP01_0008640;protein_source_id=PVP01_0008640.1-p1
Transfer.PvP01_00_40.final	VEuPathDB	CDS	4946	5656	.	-	0	ID=PVP01_0008640.1-p1-CDS2;Parent=PVP01_0008640.1;gene_id=PVP01_0008640;protein_source_id=PVP01_0008640.1-p1
Transfer.PvP01_00_40.final	VEuPathDB	CDS	5799	5825	.	-	0	ID=PVP01_0008640.1-p1-CDS1;Parent=PVP01_0008640.1;gene_id=PVP01_0008640;protein_source_id=PVP01_0008640.1-p1
PvP01_11_v2	VEuPathDB	protein_coding_gene	1412990	1415506	.	-	.	ID=PVP01_1133100;Name=PDXK;description=pyridoxal kinase%2C putative
PvP01_11_v2	VEuPathDB	mRNA	1412990	1415506	.	-	.	ID=PVP01_1133100.1;Parent=PVP01_1133100;Note=2.7.1.35 (Pyridoxal kinase);description=pyridoxal kinase%2C putative
PvP01_11_v2	VEuPathDB	exon	1412990	1413341	.	-	.	ID=exon_PVP01_1133100.1-E3;Parent=PVP01_1133100.1;gene_id=PVP01_1133100
PvP01_11_v2	VEuPathDB	exon	1413440	1413485	.	-	.	ID=exon_PVP01_1133100.1-E2;Parent=PVP01_1133100.1;gene_id=PVP01_1133100
PvP01_11_v2	VEuPathDB	exon	1413709	1415506	.	-	.	ID=exon_PVP01_1133100.1-E1;Parent=PVP01_1133100.1;gene_id=PVP01_1133100
PvP01_11_v2	VEuPathDB	CDS	1413256	1413341	.	-	2	ID=PVP01_1133100.1-p1-CDS3;Parent=PVP01_1133100.1;gene_id=PVP01_1133100;protein_source_id=PVP01_1133100.1-p1
PvP01_11_v2	VEuPathDB	CDS	1413440	1413485	.	-	0	ID=PVP01_1133100.1-p1-CDS2;Parent=PVP01_1133100.1;gene_id=PVP01_1133100;protein_source_id=PVP01_1133100.1-p1
PvP01_11_v2	VEuPathDB	CDS	1413709	1414671	.	-	0	ID=PVP01_1133100.1-p1-CDS1;Parent=PVP01_1133100.1;gene_id=PVP01_1133100;protein_source_id=PVP01_1133100.1-p1
PvP01_11_v2	VEuPathDB	three_prime_UTR	1412990	1413255	.	-	.	ID=utr_PVP01_1133100.1_1;Parent=PVP01_1133100.1
PvP01_11_v2	VEuPathDB	five_prime_UTR	1414672	1415506	.	-	.	ID=utr_PVP01_1133100.1_2;Parent=PVP01_1133100.1
PvP01_14_v2	VEuPathDB	protein_coding_gene	631982	634782	.	-	.	ID=PVP01_1414300;description=DEAD box helicase%2C putative
PvP01_14_v2	VEuPathDB	mRNA	631982	634782	.	-	.	ID=PVP01_1414300.1;Parent=PVP01_1414300;description=DEAD box helicase%2C putative
PvP01_14_v2	VEuPathDB	exon	631982	634782	.	-	.	ID=exon_PVP01_1414300.1-E1;Parent=PVP01_1414300.1;gene_id=PVP01_1414300
PvP01_14_v2	VEuPathDB	CDS	632410	634782	.	-	0	ID=PVP01_1414300.1-p1-CDS1;Parent=PVP01_1414300.1;gene_id=PVP01_1414300;protein_source_id=PVP01_1414300.1-p1
PvP01_14_v2	VEuPathDB	three_prime_UTR	631982	632409	.	-	.	ID=utr_PVP01_1414300.1_1;Parent=PVP01_1414300.1
PvP01_08_v2	VEuPathDB	protein_coding_gene	223203	226458	.	+	.	ID=PVP01_0804600;description=conserved protein%2C unknown function
PvP01_08_v2	VEuPathDB	mRNA	223203	226458	.	+	.	ID=PVP01_0804600.1;Parent=PVP01_0804600;description=conserved protein%2C unknown function
PvP01_08_v2	VEuPathDB	exon	223203	226458	.	+	.	ID=exon_PVP01_0804600.1-E1;Parent=PVP01_0804600.1;gene_id=PVP01_0804600
PvP01_08_v2	VEuPathDB	CDS	223913	224887	.	+	0	ID=PVP01_0804600.1-p1-CDS1;Parent=PVP01_0804600.1;gene_id=PVP01_0804600;protein_source_id=PVP01_0804600.1-p1
PvP01_08_v2	VEuPathDB	five_prime_UTR	223203	223912	.	+	.	ID=utr_PVP01_0804600.1_1;Parent=PVP01_0804600.1
PvP01_08_v2	VEuPathDB	three_prime_UTR	224888	226458	.	+	.	ID=utr_PVP01_0804600.1_2;Parent=PVP01_0804600.1
PvP01_08_v2	VEuPathDB	protein_coding_gene	764393	771552	.	-	.	ID=PVP01_0817600;description=conserved Plasmodium protein%2C unknown function
PvP01_08_v2	VEuPathDB	mRNA	764393	771552	.	-	.	ID=PVP01_0817600.1;Parent=PVP01_0817600;description=conserved Plasmodium protein%2C unknown function
PvP01_08_v2	VEuPathDB	exon	764393	771552	.	-	.	ID=exon_PVP01_0817600.1-E1;Parent=PVP01_0817600.1;gene_id=PVP01_0817600
PvP01_08_v2	VEuPathDB	CDS	765555	769763	.	-	0	ID=PVP01_0817600.1-p1-CDS1;Parent=PVP01_0817600.1;gene_id=PVP01_0817600;protein_source_id=PVP01_0817600.1-p1
PvP01_08_v2	VEuPathDB	three_prime_UTR	764393	765554	.	-	.	ID=utr_PVP01_0817600.1_1;Parent=PVP01_0817600.1
PvP01_08_v2	VEuPathDB	five_prime_UTR	769764	771552	.	-	.	ID=utr_PVP01_0817600.1_2;Parent=PVP01_0817600.1
PvP01_12_v2	VEuPathDB	protein_coding_gene	313765	317300	.	-	.	ID=PVP01_1207700;Name=TOP3;description=DNA topoisomerase 3%2C putative
PvP01_12_v2	VEuPathDB	mRNA	313765	317300	.	-	.	ID=PVP01_1207700.1;Parent=PVP01_1207700;Note=5.6.2.1 (DNA topoisomerase);description=DNA topoisomerase 3%2C putative
PvP01_12_v2	VEuPathDB	exon	313765	317300	.	-	.	ID=exon_PVP01_1207700.1-E1;Parent=PVP01_1207700.1;gene_id=PVP01_1207700
PvP01_12_v2	VEuPathDB	CDS	313800	315800	.	-	0	ID=PVP01_1207700.1-p1-CDS1;Parent=PVP01_1207700.1;gene_id=PVP01_1207700;protein_source_id=PVP01_1207700.1-p1
PvP01_12_v2	VEuPathDB	three_prime_UTR	313765	313799	.	-	.	ID=utr_PVP01_1207700.1_1;Parent=PVP01_1207700.1
PvP01_12_v2	VEuPathDB	five_prime_UTR	315801	317300	.	-	.	ID=utr_PVP01_1207700.1_2;Parent=PVP01_1207700.1
PvP01_14_v2	VEuPathDB	protein_coding_gene	1620883	1621077	.	+	.	ID=PVP01_1438200;description=conserved Plasmodium protein%2C unknown function
PvP01_14_v2	VEuPathDB	mRNA	1620883	1621077	.	+	.	ID=PVP01_1438200.1;Parent=PVP01_1438200;description=conserved Plasmodium protein%2C unknown function
PvP01_14_v2	VEuPathDB	exon	1620883	1621077	.	+	.	ID=exon_PVP01_1438200.1-E1;Parent=PVP01_1438200.1;gene_id=PVP01_1438200
PvP01_14_v2	VEuPathDB	CDS	1620883	1621077	.	+	0	ID=PVP01_1438200.1-p1-CDS1;Parent=PVP01_1438200.1;gene_id=PVP01_1438200;protein_source_id=PVP01_1438200.1-p1
PvP01_02_v2	VEuPathDB	protein_coding_gene	15932	16867	.	+	.	ID=PVP01_0200400;description=PIR protein
PvP01_02_v2	VEuPathDB	mRNA	15932	16867	.	+	.	ID=PVP01_0200400.1;Parent=PVP01_0200400;description=PIR protein
PvP01_02_v2	VEuPathDB	exon	15932	16588	.	+	.	ID=exon_PVP01_0200400.1-E1;Parent=PVP01_0200400.1;gene_id=PVP01_0200400
PvP01_02_v2	VEuPathDB	exon	16715	16867	.	+	.	ID=exon_PVP01_0200400.1-E2;Parent=PVP01_0200400.1;gene_id=PVP01_0200400
PvP01_02_v2	VEuPathDB	CDS	15932	16588	.	+	0	ID=PVP01_0200400.1-p1-CDS1;Parent=PVP01_0200400.1;gene_id=PVP01_0200400;protein_source_id=PVP01_0200400.1-p1
PvP01_02_v2	VEuPathDB	CDS	16715	16867	.	+	0	ID=PVP01_0200400.1-p1-CDS2;Parent=PVP01_0200400.1;gene_id=PVP01_0200400;protein_source_id=PVP01_0200400.1-p1
Transfer.PvP01_00_2.final	VEuPathDB	protein_coding_gene	197251	197623	.	-	.	ID=PVP01_0001340;description=PIR protein%2C fragment
Transfer.PvP01_00_2.final	VEuPathDB	mRNA	197251	197623	.	-	.	ID=PVP01_0001340.1;Parent=PVP01_0001340;description=PIR protein%2C fragment
Transfer.PvP01_00_2.final	VEuPathDB	exon	197251	197373	.	-	.	ID=exon_PVP01_0001340.1-E2;Parent=PVP01_0001340.1;gene_id=PVP01_0001340
Transfer.PvP01_00_2.final	VEuPathDB	exon	197504	197623	.	-	.	ID=exon_PVP01_0001340.1-E1;Parent=PVP01_0001340.1;gene_id=PVP01_0001340
Transfer.PvP01_00_2.final	VEuPathDB	CDS	197251	197373	.	-	0	ID=PVP01_0001340.1-p1-CDS2;Parent=PVP01_0001340.1;gene_id=PVP01_0001340;protein_source_id=PVP01_0001340.1-p1
Transfer.PvP01_00_2.final	VEuPathDB	CDS	197504	197623	.	-	0	ID=PVP01_0001340.1-p1-CDS1;Parent=PVP01_0001340.1;gene_id=PVP01_0001340;protein_source_id=PVP01_0001340.1-p1
Transfer.PvP01_00_70.final	VEuPathDB	protein_coding_gene	3056	3899	.	+	.	ID=PVP01_0009920;description=PIR protein
Transfer.PvP01_00_70.final	VEuPathDB	mRNA	3056	3899	.	+	.	ID=PVP01_0009920.1;Parent=PVP01_0009920;description=PIR protein
Transfer.PvP01_00_70.final	VEuPathDB	exon	3056	3760	.	+	.	ID=exon_PVP01_0009920.1-E1;Parent=PVP01_0009920.1;gene_id=PVP01_0009920
Transfer.PvP01_00_70.final	VEuPathDB	exon	3891	3899	.	+	.	ID=exon_PVP01_0009920.1-E2;Parent=PVP01_0009920.1;gene_id=PVP01_0009920
Transfer.PvP01_00_70.final	VEuPathDB	CDS	3056	3760	.	+	0	ID=PVP01_0009920.1-p1-CDS1;Parent=PVP01_0009920.1;gene_id=PVP01_0009920;protein_source_id=PVP01_0009920.1-p1
Transfer.PvP01_00_70.final	VEuPathDB	CDS	3891	3899	.	+	0	ID=PVP01_0009920.1-p1-CDS2;Parent=PVP01_0009920.1;gene_id=PVP01_0009920;protein_source_id=PVP01_0009920.1-p1
PvP01_10_v2	VEuPathDB	protein_coding_gene	1373097	1374620	.	+	.	ID=PVP01_1031900;Name=IspE;description=4-diphosphocytidyl-2-C-methyl-D-erythritol kinase%2C putative
PvP01_10_v2	VEuPathDB	mRNA	1373097	1374620	.	+	.	ID=PVP01_1031900.1;Parent=PVP01_1031900;Note=2.7.1.148 (4-(cytidine 5'-diphospho)-2-C-methyl-D-erythritol kinase);description=4-diphosphocytidyl-2-C-methyl-D-erythritol kinase%2C putative
PvP01_10_v2	VEuPathDB	exon	1373097	1374620	.	+	.	ID=exon_PVP01_1031900.1-E1;Parent=PVP01_1031900.1;gene_id=PVP01_1031900
PvP01_10_v2	VEuPathDB	CDS	1373097	1374620	.	+	0	ID=PVP01_1031900.1-p1-CDS1;Parent=PVP01_1031900.1;gene_id=PVP01_1031900;protein_source_id=PVP01_1031900.1-p1
PvP01_09_v2	VEuPathDB	protein_coding_gene	179045	179694	.	+	.	ID=PVP01_0902700;description=hypothetical protein
PvP01_09_v2	VEuPathDB	mRNA	179045	179694	.	+	.	ID=PVP01_0902700.1;Parent=PVP01_0902700;description=hypothetical protein
PvP01_09_v2	VEuPathDB	exon	179045	179149	.	+	.	ID=exon_PVP01_0902700.1-E1;Parent=PVP01_0902700.1;gene_id=PVP01_0902700
PvP01_09_v2	VEuPathDB	exon	179347	179694	.	+	.	ID=exon_PVP01_0902700.1-E2;Parent=PVP01_0902700.1;gene_id=PVP01_0902700
PvP01_09_v2	VEuPathDB	CDS	179045	179149	.	+	0	ID=PVP01_0902700.1-p1-CDS1;Parent=PVP01_0902700.1;gene_id=PVP01_0902700;protein_source_id=PVP01_0902700.1-p1
PvP01_09_v2	VEuPathDB	CDS	179347	179694	.	+	0	ID=PVP01_0902700.1-p1-CDS2;Parent=PVP01_0902700.1;gene_id=PVP01_0902700;protein_source_id=PVP01_0902700.1-p1
PvP01_07_v2	VEuPathDB	pseudogene	12927	13341	.	-	.	ID=PVP01_0700150;description=conserved Plasmodium protein%2C unknown function%2C pseudogene
PvP01_07_v2	VEuPathDB	pseudogenic_transcript	12927	13341	.	-	.	ID=PVP01_0700150.1;Parent=PVP01_0700150;description=conserved Plasmodium protein%2C unknown function%2C pseudogene
PvP01_07_v2	VEuPathDB	exon	12927	13079	.	-	.	ID=exon_PVP01_0700150.1-E3;Parent=PVP01_0700150.1;gene_id=PVP01_0700150
PvP01_07_v2	VEuPathDB	exon	13082	13227	.	-	.	ID=exon_PVP01_0700150.1-E2;Parent=PVP01_0700150.1;gene_id=PVP01_0700150
PvP01_07_v2	VEuPathDB	exon	13230	13341	.	-	.	ID=exon_PVP01_0700150.1-E1;Parent=PVP01_0700150.1;gene_id=PVP01_0700150
PvP01_07_v2	VEuPathDB	CDS	13103	13227	.	-	2	ID=PVP01_0700150.1-p1-CDS2;Parent=PVP01_0700150.1;gene_id=PVP01_0700150;protein_source_id=PVP01_0700150.1-p1
PvP01_07_v2	VEuPathDB	CDS	13230	13341	.	-	0	ID=PVP01_0700150.1-p1-CDS1;Parent=PVP01_0700150.1;gene_id=PVP01_0700150;protein_source_id=PVP01_0700150.1-p1
PvP01_07_v2	VEuPathDB	three_prime_UTR	12927	13079	.	-	.	ID=utr_PVP01_0700150.1_1;Parent=PVP01_0700150.1
PvP01_07_v2	VEuPathDB	three_prime_UTR	13082	13102	.	-	.	ID=utr_PVP01_0700150.1_2;Parent=PVP01_0700150.1
PvP01_02_v2	VEuPathDB	protein_coding_gene	430868	435522	.	-	.	ID=PVP01_0210600;description=protein E140%2C putative
PvP01_02_v2	VEuPathDB	mRNA	430868	435522	.	-	.	ID=PVP01_0210600.1;Parent=PVP01_0210600;description=protein E140%2C putative
PvP01_02_v2	VEuPathDB	exon	430868	433389	.	-	.	ID=exon_PVP01_0210600.1-E2;Parent=PVP01_0210600.1;gene_id=PVP01_0210600
PvP01_02_v2	VEuPathDB	exon	433561	435522	.	-	.	ID=exon_PVP01_0210600.1-E1;Parent=PVP01_0210600.1;gene_id=PVP01_0210600
PvP01_02_v2	VEuPathDB	CDS	431777	433389	.	-	2	ID=PVP01_0210600.1-p1-CDS2;Parent=PVP01_0210600.1;gene_id=PVP01_0210600;protein_source_id=PVP01_0210600.1-p1
PvP01_02_v2	VEuPathDB	CDS	433561	434317	.	-	0	ID=PVP01_0210600.1-p1-CDS1;Parent=PVP01_0210600.1;gene_id=PVP01_0210600;protein_source_id=PVP01_0210600.1-p1
PvP01_02_v2	VEuPathDB	three_prime_UTR	430868	431776	.	-	.	ID=utr_PVP01_0210600.1_1;Parent=PVP01_0210600.1
PvP01_02_v2	VEuPathDB	five_prime_UTR	434318	435522	.	-	.	ID=utr_PVP01_0210600.1_2;Parent=PVP01_0210600.1
PvP01_11_v2	VEuPathDB	protein_coding_gene	84399	86600	.	-	.	ID=PVP01_1101700;description=conserved Plasmodium protein%2C unknown function
PvP01_11_v2	VEuPathDB	mRNA	84399	86600	.	-	.	ID=PVP01_1101700.1;Parent=PVP01_1101700;description=conserved Plasmodium protein%2C unknown function
PvP01_11_v2	VEuPathDB	exon	84399	85540	.	-	.	ID=exon_PVP01_1101700.1-E2;Parent=PVP01_1101700.1;gene_id=PVP01_1101700
PvP01_11_v2	VEuPathDB	exon	85760	86600	.	-	.	ID=exon_PVP01_1101700.1-E1;Parent=PVP01_1101700.1;gene_id=PVP01_1101700
PvP01_11_v2	VEuPathDB	CDS	85325	85540	.	-	0	ID=PVP01_1101700.1-p1-CDS2;Parent=PVP01_1101700.1;gene_id=PVP01_1101700;protein_source_id=PVP01_1101700.1-p1
PvP01_11_v2	VEuPathDB	CDS	85760	86134	.	-	0	ID=PVP01_1101700.1-p1-CDS1;Parent=PVP01_1101700.1;gene_id=PVP01_1101700;protein_source_id=PVP01_1101700.1-p1
PvP01_11_v2	VEuPathDB	three_prime_UTR	84399	85324	.	-	.	ID=utr_PVP01_1101700.1_1;Parent=PVP01_1101700.1
PvP01_11_v2	VEuPathDB	five_prime_UTR	86135	86600	.	-	.	ID=utr_PVP01_1101700.1_2;Parent=PVP01_1101700.1
PvP01_14_v2	VEuPathDB	protein_coding_gene	2598505	2601357	.	+	.	ID=PVP01_1459800;description=40S ribosomal protein S17%2C putative
PvP01_14_v2	VEuPathDB	mRNA	2598505	2601357	.	+	.	ID=PVP01_1459800.1;Parent=PVP01_1459800;description=40S ribosomal protein S17%2C putative
PvP01_14_v2	VEuPathDB	exon	2598505	2599094	.	+	.	ID=exon_PVP01_1459800.1-E1;Parent=PVP01_1459800.1;gene_id=PVP01_1459800
PvP01_14_v2	VEuPathDB	exon	2599450	2601357	.	+	.	ID=exon_PVP01_1459800.1-E2;Parent=PVP01_1459800.1;gene_id=PVP01_1459800
PvP01_14_v2	VEuPathDB	CDS	2599092	2599094	.	+	0	ID=PVP01_1459800.1-p1-CDS1;Parent=PVP01_1459800.1;gene_id=PVP01_1459800;protein_source_id=PVP01_1459800.1-p1
PvP01_14_v2	VEuPathDB	CDS	2599450	2599860	.	+	0	ID=PVP01_1459800.1-p1-CDS2;Parent=PVP01_1459800.1;gene_id=PVP01_1459800;protein_source_id=PVP01_1459800.1-p1
PvP01_14_v2	VEuPathDB	five_prime_UTR	2598505	2599091	.	+	.	ID=utr_PVP01_1459800.1_1;Parent=PVP01_1459800.1
PvP01_14_v2	VEuPathDB	three_prime_UTR	2599861	2601357	.	+	.	ID=utr_PVP01_1459800.1_2;Parent=PVP01_1459800.1
Transfer.PvP01_00_14.final	VEuPathDB	protein_coding_gene	1589	2880	.	-	.	ID=PVP01_0004950;description=PIR protein
Transfer.PvP01_00_14.final	VEuPathDB	mRNA	1589	2880	.	-	.	ID=PVP01_0004950.1;Parent=PVP01_0004950;description=PIR protein
Transfer.PvP01_00_14.final	VEuPathDB	exon	1589	1768	.	-	.	ID=exon_PVP01_0004950.1-E2;Parent=PVP01_0004950.1;gene_id=PVP01_0004950
Transfer.PvP01_00_14.final	VEuPathDB	exon	1891	2880	.	-	.	ID=exon_PVP01_0004950.1-E1;Parent=PVP01_0004950.1;gene_id=PVP01_0004950
Transfer.PvP01_00_14.final	VEuPathDB	CDS	1589	1768	.	-	0	ID=PVP01_0004950.1-p1-CDS2;Parent=PVP01_0004950.1;gene_id=PVP01_0004950;protein_source_id=PVP01_0004950.1-p1
Transfer.PvP01_00_14.final	VEuPathDB	CDS	1891	2880	.	-	0	ID=PVP01_0004950.1-p1-CDS1;Parent=PVP01_0004950.1;gene_id=PVP01_0004950;protein_source_id=PVP01_0004950.1-p1
PvP01_09_v2	VEuPathDB	protein_coding_gene	604509	608698	.	-	.	ID=PVP01_0913100;description=conserved Plasmodium protein%2C unknown function
PvP01_09_v2	VEuPathDB	mRNA	604509	608698	.	-	.	ID=PVP01_0913100.1;Parent=PVP01_0913100;description=conserved Plasmodium protein%2C unknown function
PvP01_09_v2	VEuPathDB	exon	604509	605486	.	-	.	ID=exon_PVP01_0913100.1-E2;Parent=PVP01_0913100.1;gene_id=PVP01_0913100
PvP01_09_v2	VEuPathDB	exon	605665	608698	.	-	.	ID=exon_PVP01_0913100.1-E1;Parent=PVP01_0913100.1;gene_id=PVP01_0913100
PvP01_09_v2	VEuPathDB	CDS	605342	605486	.	-	1	ID=PVP01_0913100.1-p1-CDS2;Parent=PVP01_0913100.1;gene_id=PVP01_0913100;protein_source_id=PVP01_0913100.1-p1
PvP01_09_v2	VEuPathDB	CDS	605665	608009	.	-	0	ID=PVP01_0913100.1-p1-CDS1;Parent=PVP01_0913100.1;gene_id=PVP01_0913100;protein_source_id=PVP01_0913100.1-p1
PvP01_09_v2	VEuPathDB	three_prime_UTR	604509	605341	.	-	.	ID=utr_PVP01_0913100.1_1;Parent=PVP01_0913100.1
PvP01_09_v2	VEuPathDB	five_prime_UTR	608010	608698	.	-	.	ID=utr_PVP01_0913100.1_2;Parent=PVP01_0913100.1
Transfer.PvP01_00_7.final	VEuPathDB	protein_coding_gene	99498	101269	.	-	.	ID=PVP01_0003260;description=PIR protein
Transfer.PvP01_00_7.final	VEuPathDB	mRNA	99498	101269	.	-	.	ID=PVP01_0003260.1;Parent=PVP01_0003260;description=PIR protein
Transfer.PvP01_00_7.final	VEuPathDB	exon	99498	99659	.	-	.	ID=exon_PVP01_0003260.1-E4;Parent=PVP01_0003260.1;gene_id=PVP01_0003260
Transfer.PvP01_00_7.final	VEuPathDB	exon	99782	100261	.	-	.	ID=exon_PVP01_0003260.1-E3;Parent=PVP01_0003260.1;gene_id=PVP01_0003260
Transfer.PvP01_00_7.final	VEuPathDB	exon	100386	101129	.	-	.	ID=exon_PVP01_0003260.1-E2;Parent=PVP01_0003260.1;gene_id=PVP01_0003260
Transfer.PvP01_00_7.final	VEuPathDB	exon	101267	101269	.	-	.	ID=exon_PVP01_0003260.1-E1;Parent=PVP01_0003260.1;gene_id=PVP01_0003260
Transfer.PvP01_00_7.final	VEuPathDB	CDS	99498	99659	.	-	0	ID=PVP01_0003260.1-p1-CDS4;Parent=PVP01_0003260.1;gene_id=PVP01_0003260;protein_source_id=PVP01_0003260.1-p1
Transfer.PvP01_00_7.final	VEuPathDB	CDS	99782	100261	.	-	0	ID=PVP01_0003260.1-p1-CDS3;Parent=PVP01_0003260.1;gene_id=PVP01_0003260;protein_source_id=PVP01_0003260.1-p1
Transfer.PvP01_00_7.final	VEuPathDB	CDS	100386	101129	.	-	0	ID=PVP01_0003260.1-p1-CDS2;Parent=PVP01_0003260.1;gene_id=PVP01_0003260;protein_source_id=PVP01_0003260.1-p1
Transfer.PvP01_00_7.final	VEuPathDB	CDS	101267	101269	.	-	0	ID=PVP01_0003260.1-p1-CDS1;Parent=PVP01_0003260.1;gene_id=PVP01_0003260;protein_source_id=PVP01_0003260.1-p1
Transfer.PvP01_00_20.final	VEuPathDB	protein_coding_gene	35884	37220	.	+	.	ID=PVP01_0006420;description=PIR protein
Transfer.PvP01_00_20.final	VEuPathDB	mRNA	35884	37220	.	+	.	ID=PVP01_0006420.1;Parent=PVP01_0006420;description=PIR protein
Transfer.PvP01_00_20.final	VEuPathDB	exon	35884	35901	.	+	.	ID=exon_PVP01_0006420.1-E1;Parent=PVP01_0006420.1;gene_id=PVP01_0006420
Transfer.PvP01_00_20.final	VEuPathDB	exon	36044	36946	.	+	.	ID=exon_PVP01_0006420.1-E2;Parent=PVP01_0006420.1;gene_id=PVP01_0006420
Transfer.PvP01_00_20.final	VEuPathDB	exon	37071	37220	.	+	.	ID=exon_PVP01_0006420.1-E3;Parent=PVP01_0006420.1;gene_id=PVP01_0006420
Transfer.PvP01_00_20.final	VEuPathDB	CDS	35884	35901	.	+	0	ID=PVP01_0006420.1-p1-CDS1;Parent=PVP01_0006420.1;gene_id=PVP01_0006420;protein_source_id=PVP01_0006420.1-p1
Transfer.PvP01_00_20.final	VEuPathDB	CDS	36044	36946	.	+	0	ID=PVP01_0006420.1-p1-CDS2;Parent=PVP01_0006420.1;gene_id=PVP01_0006420;protein_source_id=PVP01_0006420.1-p1
Transfer.PvP01_00_20.final	VEuPathDB	CDS	37071	37220	.	+	0	ID=PVP01_0006420.1-p1-CDS3;Parent=PVP01_0006420.1;gene_id=PVP01_0006420;protein_source_id=PVP01_0006420.1-p1
PvP01_14_v2	VEuPathDB	protein_coding_gene	2907698	2909797	.	+	.	ID=PVP01_1468300;description=coronin%2C putative
PvP01_14_v2	VEuPathDB	mRNA	2907698	2909797	.	+	.	ID=PVP01_1468300.1;Parent=PVP01_1468300;description=coronin%2C putative
PvP01_14_v2	VEuPathDB	exon	2907698	2907731	.	+	.	ID=exon_PVP01_1468300.1-E1;Parent=PVP01_1468300.1;gene_id=PVP01_1468300
PvP01_14_v2	VEuPathDB	exon	2907871	2907962	.	+	.	ID=exon_PVP01_1468300.1-E2;Parent=PVP01_1468300.1;gene_id=PVP01_1468300
PvP01_14_v2	VEuPathDB	exon	2908226	2909797	.	+	.	ID=exon_PVP01_1468300.1-E3;Parent=PVP01_1468300.1;gene_id=PVP01_1468300
PvP01_14_v2	VEuPathDB	CDS	2907698	2907731	.	+	0	ID=PVP01_1468300.1-p1-CDS1;Parent=PVP01_1468300.1;gene_id=PVP01_1468300;protein_source_id=PVP01_1468300.1-p1
PvP01_14_v2	VEuPathDB	CDS	2907871	2907962	.	+	2	ID=PVP01_1468300.1-p1-CDS2;Parent=PVP01_1468300.1;gene_id=PVP01_1468300;protein_source_id=PVP01_1468300.1-p1
PvP01_14_v2	VEuPathDB	CDS	2908226	2909797	.	+	0	ID=PVP01_1468300.1-p1-CDS3;Parent=PVP01_1468300.1;gene_id=PVP01_1468300;protein_source_id=PVP01_1468300.1-p1
PvP01_06_v2	VEuPathDB	pseudogene	49323	50704	.	-	.	ID=PVP01_0601100;description=Plasmodium exported protein%2C unknown function%2C pseudogene
PvP01_06_v2	VEuPathDB	pseudogenic_transcript	49323	50704	.	-	.	ID=PVP01_0601100.1;Parent=PVP01_0601100;description=Plasmodium exported protein%2C unknown function%2C pseudogene
PvP01_06_v2	VEuPathDB	exon	49323	50387	.	-	.	ID=exon_PVP01_0601100.1-E2;Parent=PVP01_0601100.1;gene_id=PVP01_0601100
PvP01_06_v2	VEuPathDB	exon	50591	50704	.	-	.	ID=exon_PVP01_0601100.1-E1;Parent=PVP01_0601100.1;gene_id=PVP01_0601100
PvP01_06_v2	VEuPathDB	CDS	50148	50387	.	-	0	ID=PVP01_0601100.1-p1-CDS2;Parent=PVP01_0601100.1;gene_id=PVP01_0601100;protein_source_id=PVP01_0601100.1-p1
PvP01_06_v2	VEuPathDB	CDS	50591	50704	.	-	0	ID=PVP01_0601100.1-p1-CDS1;Parent=PVP01_0601100.1;gene_id=PVP01_0601100;protein_source_id=PVP01_0601100.1-p1
PvP01_06_v2	VEuPathDB	three_prime_UTR	49323	50147	.	-	.	ID=utr_PVP01_0601100.1_1;Parent=PVP01_0601100.1
PvP01_12_v2	VEuPathDB	protein_coding_gene	749452	751431	.	+	.	ID=PVP01_1218000;Name=PV3;description=parasitophorous vacuolar protein 3%2C putative
PvP01_12_v2	VEuPathDB	mRNA	749452	751431	.	+	.	ID=PVP01_1218000.1;Parent=PVP01_1218000;description=parasitophorous vacuolar protein 3%2C putative
PvP01_12_v2	VEuPathDB	exon	749452	751431	.	+	.	ID=exon_PVP01_1218000.1-E1;Parent=PVP01_1218000.1;gene_id=PVP01_1218000
PvP01_12_v2	VEuPathDB	CDS	750454	750873	.	+	0	ID=PVP01_1218000.1-p1-CDS1;Parent=PVP01_1218000.1;gene_id=PVP01_1218000;protein_source_id=PVP01_1218000.1-p1
PvP01_12_v2	VEuPathDB	five_prime_UTR	749452	750453	.	+	.	ID=utr_PVP01_1218000.1_1;Parent=PVP01_1218000.1
PvP01_12_v2	VEuPathDB	three_prime_UTR	750874	751431	.	+	.	ID=utr_PVP01_1218000.1_2;Parent=PVP01_1218000.1
PvP01_14_v2	VEuPathDB	protein_coding_gene	2423800	2426576	.	+	.	ID=PVP01_1455800;description=conserved protein%2C unknown function
PvP01_14_v2	VEuPathDB	mRNA	2423800	2426576	.	+	.	ID=PVP01_1455800.1;Parent=PVP01_1455800;description=conserved protein%2C unknown function
PvP01_14_v2	VEuPathDB	exon	2423800	2424763	.	+	.	ID=exon_PVP01_1455800.1-E1;Parent=PVP01_1455800.1;gene_id=PVP01_1455800
PvP01_14_v2	VEuPathDB	exon	2425369	2426576	.	+	.	ID=exon_PVP01_1455800.1-E2;Parent=PVP01_1455800.1;gene_id=PVP01_1455800
PvP01_14_v2	VEuPathDB	CDS	2424718	2424763	.	+	0	ID=PVP01_1455800.1-p1-CDS1;Parent=PVP01_1455800.1;gene_id=PVP01_1455800;protein_source_id=PVP01_1455800.1-p1
PvP01_14_v2	VEuPathDB	CDS	2425369	2425955	.	+	2	ID=PVP01_1455800.1-p1-CDS2;Parent=PVP01_1455800.1;gene_id=PVP01_1455800;protein_source_id=PVP01_1455800.1-p1
PvP01_14_v2	VEuPathDB	five_prime_UTR	2423800	2424717	.	+	.	ID=utr_PVP01_1455800.1_1;Parent=PVP01_1455800.1
PvP01_14_v2	VEuPathDB	three_prime_UTR	2425956	2426576	.	+	.	ID=utr_PVP01_1455800.1_2;Parent=PVP01_1455800.1
PvP01_13_v2	VEuPathDB	protein_coding_gene	1231473	1234446	.	+	.	ID=PVP01_1329100;Name=GR;description=glutathione reductase%2C putative
PvP01_13_v2	VEuPathDB	mRNA	1231473	1234446	.	+	.	ID=PVP01_1329100.1;Parent=PVP01_1329100;Note=1.8.1.7 (Glutathione-disulfide reductase);description=glutathione reductase%2C putative
PvP01_13_v2	VEuPathDB	exon	1231473	1231678	.	+	.	ID=exon_PVP01_1329100.1-E1;Parent=PVP01_1329100.1;gene_id=PVP01_1329100
PvP01_13_v2	VEuPathDB	exon	1231905	1231983	.	+	.	ID=exon_PVP01_1329100.1-E2;Parent=PVP01_1329100.1;gene_id=PVP01_1329100
PvP01_13_v2	VEuPathDB	exon	1232152	1234446	.	+	.	ID=exon_PVP01_1329100.1-E3;Parent=PVP01_1329100.1;gene_id=PVP01_1329100
PvP01_13_v2	VEuPathDB	CDS	1231473	1231678	.	+	0	ID=PVP01_1329100.1-p1-CDS1;Parent=PVP01_1329100.1;gene_id=PVP01_1329100;protein_source_id=PVP01_1329100.1-p1
PvP01_13_v2	VEuPathDB	CDS	1231905	1231983	.	+	1	ID=PVP01_1329100.1-p1-CDS2;Parent=PVP01_1329100.1;gene_id=PVP01_1329100;protein_source_id=PVP01_1329100.1-p1
PvP01_13_v2	VEuPathDB	CDS	1232152	1233558	.	+	0	ID=PVP01_1329100.1-p1-CDS3;Parent=PVP01_1329100.1;gene_id=PVP01_1329100;protein_source_id=PVP01_1329100.1-p1
PvP01_13_v2	VEuPathDB	three_prime_UTR	1233559	1234446	.	+	.	ID=utr_PVP01_1329100.1_1;Parent=PVP01_1329100.1
PvP01_14_v2	VEuPathDB	protein_coding_gene	124495	127409	.	-	.	ID=PVP01_1402600;description=conserved Plasmodium protein%2C unknown function
PvP01_14_v2	VEuPathDB	mRNA	124495	127409	.	-	.	ID=PVP01_1402600.1;Parent=PVP01_1402600;description=conserved Plasmodium protein%2C unknown function
PvP01_14_v2	VEuPathDB	exon	124495	126321	.	-	.	ID=exon_PVP01_1402600.1-E2;Parent=PVP01_1402600.1;gene_id=PVP01_1402600
PvP01_14_v2	VEuPathDB	exon	126472	127409	.	-	.	ID=exon_PVP01_1402600.1-E1;Parent=PVP01_1402600.1;gene_id=PVP01_1402600
PvP01_14_v2	VEuPathDB	CDS	125809	126321	.	-	0	ID=PVP01_1402600.1-p1-CDS2;Parent=PVP01_1402600.1;gene_id=PVP01_1402600;protein_source_id=PVP01_1402600.1-p1
PvP01_14_v2	VEuPathDB	CDS	126472	126543	.	-	0	ID=PVP01_1402600.1-p1-CDS1;Parent=PVP01_1402600.1;gene_id=PVP01_1402600;protein_source_id=PVP01_1402600.1-p1
PvP01_14_v2	VEuPathDB	three_prime_UTR	124495	125808	.	-	.	ID=utr_PVP01_1402600.1_1;Parent=PVP01_1402600.1
PvP01_14_v2	VEuPathDB	five_prime_UTR	126544	127409	.	-	.	ID=utr_PVP01_1402600.1_2;Parent=PVP01_1402600.1
PvP01_06_v2	VEuPathDB	protein_coding_gene	897861	901807	.	+	.	ID=PVP01_0622000;Name=XPB;description=TFIIH basal transcription factor complex helicase XPB subunit%2C putative
PvP01_06_v2	VEuPathDB	mRNA	897861	901807	.	+	.	ID=PVP01_0622000.1;Parent=PVP01_0622000;Note=3.6.4.12 (DNA helicase);description=TFIIH basal transcription factor complex helicase XPB subunit%2C putative
PvP01_06_v2	VEuPathDB	exon	897861	898467	.	+	.	ID=exon_PVP01_0622000.1-E1;Parent=PVP01_0622000.1;gene_id=PVP01_0622000
PvP01_06_v2	VEuPathDB	exon	898861	899702	.	+	.	ID=exon_PVP01_0622000.1-E2;Parent=PVP01_0622000.1;gene_id=PVP01_0622000
PvP01_06_v2	VEuPathDB	exon	899871	901807	.	+	.	ID=exon_PVP01_0622000.1-E3;Parent=PVP01_0622000.1;gene_id=PVP01_0622000
PvP01_06_v2	VEuPathDB	CDS	898337	898467	.	+	0	ID=PVP01_0622000.1-p1-CDS1;Parent=PVP01_0622000.1;gene_id=PVP01_0622000;protein_source_id=PVP01_0622000.1-p1
PvP01_06_v2	VEuPathDB	CDS	898861	899702	.	+	1	ID=PVP01_0622000.1-p1-CDS2;Parent=PVP01_0622000.1;gene_id=PVP01_0622000;protein_source_id=PVP01_0622000.1-p1
PvP01_06_v2	VEuPathDB	CDS	899871	901615	.	+	2	ID=PVP01_0622000.1-p1-CDS3;Parent=PVP01_0622000.1;gene_id=PVP01_0622000;protein_source_id=PVP01_0622000.1-p1
PvP01_06_v2	VEuPathDB	five_prime_UTR	897861	898336	.	+	.	ID=utr_PVP01_0622000.1_1;Parent=PVP01_0622000.1
PvP01_06_v2	VEuPathDB	three_prime_UTR	901616	901807	.	+	.	ID=utr_PVP01_0622000.1_2;Parent=PVP01_0622000.1
PvP01_12_v2	VEuPathDB	protein_coding_gene	1316605	1320364	.	-	.	ID=PVP01_1232800;description=protein transport protein SFT2%2C putative
PvP01_12_v2	VEuPathDB	mRNA	1316605	1320364	.	-	.	ID=PVP01_1232800.1;Parent=PVP01_1232800;description=protein transport protein SFT2%2C putative
PvP01_12_v2	VEuPathDB	exon	1316605	1317777	.	-	.	ID=exon_PVP01_1232800.1-E4;Parent=PVP01_1232800.1;gene_id=PVP01_1232800
PvP01_12_v2	VEuPathDB	exon	1317958	1318021	.	-	.	ID=exon_PVP01_1232800.1-E3;Parent=PVP01_1232800.1;gene_id=PVP01_1232800
PvP01_12_v2	VEuPathDB	exon	1318159	1318237	.	-	.	ID=exon_PVP01_1232800.1-E2;Parent=PVP01_1232800.1;gene_id=PVP01_1232800
PvP01_12_v2	VEuPathDB	exon	1318375	1320364	.	-	.	ID=exon_PVP01_1232800.1-E1;Parent=PVP01_1232800.1;gene_id=PVP01_1232800
PvP01_12_v2	VEuPathDB	CDS	1317683	1317777	.	-	2	ID=PVP01_1232800.1-p1-CDS4;Parent=PVP01_1232800.1;gene_id=PVP01_1232800;protein_source_id=PVP01_1232800.1-p1
PvP01_12_v2	VEuPathDB	CDS	1317958	1318021	.	-	0	ID=PVP01_1232800.1-p1-CDS3;Parent=PVP01_1232800.1;gene_id=PVP01_1232800;protein_source_id=PVP01_1232800.1-p1
PvP01_12_v2	VEuPathDB	CDS	1318159	1318237	.	-	1	ID=PVP01_1232800.1-p1-CDS2;Parent=PVP01_1232800.1;gene_id=PVP01_1232800;protein_source_id=PVP01_1232800.1-p1
PvP01_12_v2	VEuPathDB	CDS	1318375	1318919	.	-	0	ID=PVP01_1232800.1-p1-CDS1;Parent=PVP01_1232800.1;gene_id=PVP01_1232800;protein_source_id=PVP01_1232800.1-p1
PvP01_12_v2	VEuPathDB	three_prime_UTR	1316605	1317682	.	-	.	ID=utr_PVP01_1232800.1_1;Parent=PVP01_1232800.1
PvP01_12_v2	VEuPathDB	five_prime_UTR	1318920	1320364	.	-	.	ID=utr_PVP01_1232800.1_2;Parent=PVP01_1232800.1
PvP01_11_v2	VEuPathDB	protein_coding_gene	889170	893357	.	-	.	ID=PVP01_1120600;description=RAP protein%2C putative
PvP01_11_v2	VEuPathDB	mRNA	889170	893357	.	-	.	ID=PVP01_1120600.1;Parent=PVP01_1120600;description=RAP protein%2C putative
PvP01_11_v2	VEuPathDB	exon	889170	889376	.	-	.	ID=exon_PVP01_1120600.1-E3;Parent=PVP01_1120600.1;gene_id=PVP01_1120600
PvP01_11_v2	VEuPathDB	exon	889484	889534	.	-	.	ID=exon_PVP01_1120600.1-E2;Parent=PVP01_1120600.1;gene_id=PVP01_1120600
PvP01_11_v2	VEuPathDB	exon	889782	893357	.	-	.	ID=exon_PVP01_1120600.1-E1;Parent=PVP01_1120600.1;gene_id=PVP01_1120600
PvP01_11_v2	VEuPathDB	CDS	889170	889376	.	-	0	ID=PVP01_1120600.1-p1-CDS3;Parent=PVP01_1120600.1;gene_id=PVP01_1120600;protein_source_id=PVP01_1120600.1-p1
PvP01_11_v2	VEuPathDB	CDS	889484	889534	.	-	0	ID=PVP01_1120600.1-p1-CDS2;Parent=PVP01_1120600.1;gene_id=PVP01_1120600;protein_source_id=PVP01_1120600.1-p1
PvP01_11_v2	VEuPathDB	CDS	889782	893357	.	-	0	ID=PVP01_1120600.1-p1-CDS1;Parent=PVP01_1120600.1;gene_id=PVP01_1120600;protein_source_id=PVP01_1120600.1-p1
PvP01_14_v2	VEuPathDB	protein_coding_gene	1649452	1651189	.	+	.	ID=PVP01_1438800;Name=DRN1;description=debranching enzyme-associated ribonuclease%2C putative
PvP01_14_v2	VEuPathDB	mRNA	1649452	1651189	.	+	.	ID=PVP01_1438800.1;Parent=PVP01_1438800;description=debranching enzyme-associated ribonuclease%2C putative
PvP01_14_v2	VEuPathDB	exon	1649452	1651189	.	+	.	ID=exon_PVP01_1438800.1-E1;Parent=PVP01_1438800.1;gene_id=PVP01_1438800
PvP01_14_v2	VEuPathDB	CDS	1649452	1650990	.	+	0	ID=PVP01_1438800.1-p1-CDS1;Parent=PVP01_1438800.1;gene_id=PVP01_1438800;protein_source_id=PVP01_1438800.1-p1
PvP01_14_v2	VEuPathDB	three_prime_UTR	1650991	1651189	.	+	.	ID=utr_PVP01_1438800.1_1;Parent=PVP01_1438800.1
PvP01_13_v2	VEuPathDB	ncRNA_gene	1087152	1087235	.	+	.	ID=PVP01_1325100;description=small nucleolar RNA snoR23
PvP01_13_v2	VEuPathDB	snoRNA	1087152	1087235	.	+	.	ID=PVP01_1325100.1;Parent=PVP01_1325100;description=small nucleolar RNA snoR23
PvP01_13_v2	VEuPathDB	exon	1087152	1087235	.	+	.	ID=exon_PVP01_1325100.1-E1;Parent=PVP01_1325100.1;gene_id=PVP01_1325100
PvP01_12_v2	VEuPathDB	protein_coding_gene	78939	82671	.	-	.	ID=PVP01_1202000;Name=MON1;description=vacuolar fusion protein MON1%2C putative
PvP01_12_v2	VEuPathDB	mRNA	78939	82671	.	-	.	ID=PVP01_1202000.1;Parent=PVP01_1202000;description=vacuolar fusion protein MON1%2C putative
PvP01_12_v2	VEuPathDB	exon	78939	79894	.	-	.	ID=exon_PVP01_1202000.1-E3;Parent=PVP01_1202000.1;gene_id=PVP01_1202000
PvP01_12_v2	VEuPathDB	exon	80121	80241	.	-	.	ID=exon_PVP01_1202000.1-E2;Parent=PVP01_1202000.1;gene_id=PVP01_1202000
PvP01_12_v2	VEuPathDB	exon	80450	82671	.	-	.	ID=exon_PVP01_1202000.1-E1;Parent=PVP01_1202000.1;gene_id=PVP01_1202000
PvP01_12_v2	VEuPathDB	CDS	79490	79894	.	-	0	ID=PVP01_1202000.1-p1-CDS3;Parent=PVP01_1202000.1;gene_id=PVP01_1202000;protein_source_id=PVP01_1202000.1-p1
PvP01_12_v2	VEuPathDB	CDS	80121	80241	.	-	1	ID=PVP01_1202000.1-p1-CDS2;Parent=PVP01_1202000.1;gene_id=PVP01_1202000;protein_source_id=PVP01_1202000.1-p1
PvP01_12_v2	VEuPathDB	CDS	80450	82497	.	-	0	ID=PVP01_1202000.1-p1-CDS1;Parent=PVP01_1202000.1;gene_id=PVP01_1202000;protein_source_id=PVP01_1202000.1-p1
PvP01_12_v2	VEuPathDB	three_prime_UTR	78939	79489	.	-	.	ID=utr_PVP01_1202000.1_1;Parent=PVP01_1202000.1
PvP01_12_v2	VEuPathDB	five_prime_UTR	82498	82671	.	-	.	ID=utr_PVP01_1202000.1_2;Parent=PVP01_1202000.1
PvP01_08_v2	VEuPathDB	protein_coding_gene	1256630	1260665	.	-	.	ID=PVP01_0829000;description=valine--tRNA ligase%2C putative
PvP01_08_v2	VEuPathDB	mRNA	1256630	1260665	.	-	.	ID=PVP01_0829000.1;Parent=PVP01_0829000;Note=6.1.1.9 (Valine--tRNA ligase);description=valine--tRNA ligase%2C putative
PvP01_08_v2	VEuPathDB	exon	1256630	1259592	.	-	.	ID=exon_PVP01_0829000.1-E2;Parent=PVP01_0829000.1;gene_id=PVP01_0829000
PvP01_08_v2	VEuPathDB	exon	1259732	1260665	.	-	.	ID=exon_PVP01_0829000.1-E1;Parent=PVP01_0829000.1;gene_id=PVP01_0829000
PvP01_08_v2	VEuPathDB	CDS	1256630	1259592	.	-	2	ID=PVP01_0829000.1-p1-CDS2;Parent=PVP01_0829000.1;gene_id=PVP01_0829000;protein_source_id=PVP01_0829000.1-p1
PvP01_08_v2	VEuPathDB	CDS	1259732	1260665	.	-	0	ID=PVP01_0829000.1-p1-CDS1;Parent=PVP01_0829000.1;gene_id=PVP01_0829000;protein_source_id=PVP01_0829000.1-p1
Transfer.PvP01_00_70.final	VEuPathDB	protein_coding_gene	16	750	.	+	.	ID=PVP01_0009910;description=PIR protein
Transfer.PvP01_00_70.final	VEuPathDB	mRNA	16	750	.	+	.	ID=PVP01_0009910.1;Parent=PVP01_0009910;description=PIR protein
Transfer.PvP01_00_70.final	VEuPathDB	exon	16	750	.	+	.	ID=exon_PVP01_0009910.1-E1;Parent=PVP01_0009910.1;gene_id=PVP01_0009910
Transfer.PvP01_00_70.final	VEuPathDB	CDS	16	750	.	+	0	ID=PVP01_0009910.1-p1-CDS1;Parent=PVP01_0009910.1;gene_id=PVP01_0009910;protein_source_id=PVP01_0009910.1-p1
Transfer.PvP01_00_13.final	VEuPathDB	protein_coding_gene	14292	15588	.	+	.	ID=PVP01_0004720;description=PIR protein
Transfer.PvP01_00_13.final	VEuPathDB	mRNA	14292	15588	.	+	.	ID=PVP01_0004720.1;Parent=PVP01_0004720;description=PIR protein
Transfer.PvP01_00_13.final	VEuPathDB	exon	14292	14324	.	+	.	ID=exon_PVP01_0004720.1-E1;Parent=PVP01_0004720.1;gene_id=PVP01_0004720
Transfer.PvP01_00_13.final	VEuPathDB	exon	14475	15324	.	+	.	ID=exon_PVP01_0004720.1-E2;Parent=PVP01_0004720.1;gene_id=PVP01_0004720
Transfer.PvP01_00_13.final	VEuPathDB	exon	15452	15588	.	+	.	ID=exon_PVP01_0004720.1-E3;Parent=PVP01_0004720.1;gene_id=PVP01_0004720
Transfer.PvP01_00_13.final	VEuPathDB	CDS	14292	14324	.	+	0	ID=PVP01_0004720.1-p1-CDS1;Parent=PVP01_0004720.1;gene_id=PVP01_0004720;protein_source_id=PVP01_0004720.1-p1
Transfer.PvP01_00_13.final	VEuPathDB	CDS	14475	15324	.	+	0	ID=PVP01_0004720.1-p1-CDS2;Parent=PVP01_0004720.1;gene_id=PVP01_0004720;protein_source_id=PVP01_0004720.1-p1
Transfer.PvP01_00_13.final	VEuPathDB	CDS	15452	15588	.	+	2	ID=PVP01_0004720.1-p1-CDS3;Parent=PVP01_0004720.1;gene_id=PVP01_0004720;protein_source_id=PVP01_0004720.1-p1
PvP01_12_v2	VEuPathDB	protein_coding_gene	419518	420846	.	-	.	ID=PVP01_1210200;Name=LipA;description=lipoyl synthase%2C putative
PvP01_12_v2	VEuPathDB	mRNA	419518	420846	.	-	.	ID=PVP01_1210200.1;Parent=PVP01_1210200;Note=2.8.1.8 (Lipoyl synthase);description=lipoyl synthase%2C putative
PvP01_12_v2	VEuPathDB	exon	419518	420846	.	-	.	ID=exon_PVP01_1210200.1-E1;Parent=PVP01_1210200.1;gene_id=PVP01_1210200
PvP01_12_v2	VEuPathDB	CDS	419518	420846	.	-	0	ID=PVP01_1210200.1-p1-CDS1;Parent=PVP01_1210200.1;gene_id=PVP01_1210200;protein_source_id=PVP01_1210200.1-p1
PvP01_03_v2	VEuPathDB	protein_coding_gene	110262	113018	.	-	.	ID=PVP01_0302300;description=regulator of chromosome condensation%2C putative
PvP01_03_v2	VEuPathDB	mRNA	110262	113018	.	-	.	ID=PVP01_0302300.1;Parent=PVP01_0302300;description=regulator of chromosome condensation%2C putative
PvP01_03_v2	VEuPathDB	exon	110262	113018	.	-	.	ID=exon_PVP01_0302300.1-E1;Parent=PVP01_0302300.1;gene_id=PVP01_0302300
PvP01_03_v2	VEuPathDB	CDS	110557	112314	.	-	0	ID=PVP01_0302300.1-p1-CDS1;Parent=PVP01_0302300.1;gene_id=PVP01_0302300;protein_source_id=PVP01_0302300.1-p1
PvP01_03_v2	VEuPathDB	three_prime_UTR	110262	110556	.	-	.	ID=utr_PVP01_0302300.1_1;Parent=PVP01_0302300.1
PvP01_03_v2	VEuPathDB	five_prime_UTR	112315	113018	.	-	.	ID=utr_PVP01_0302300.1_2;Parent=PVP01_0302300.1
Transfer.PvP01_00_25.final	VEuPathDB	protein_coding_gene	21019	22724	.	+	.	ID=PVP01_0007160;description=PIR protein
Transfer.PvP01_00_25.final	VEuPathDB	mRNA	21019	22724	.	+	.	ID=PVP01_0007160.1;Parent=PVP01_0007160;description=PIR protein
Transfer.PvP01_00_25.final	VEuPathDB	exon	21019	21039	.	+	.	ID=exon_PVP01_0007160.1-E1;Parent=PVP01_0007160.1;gene_id=PVP01_0007160
Transfer.PvP01_00_25.final	VEuPathDB	exon	21303	22457	.	+	.	ID=exon_PVP01_0007160.1-E2;Parent=PVP01_0007160.1;gene_id=PVP01_0007160
Transfer.PvP01_00_25.final	VEuPathDB	exon	22569	22724	.	+	.	ID=exon_PVP01_0007160.1-E3;Parent=PVP01_0007160.1;gene_id=PVP01_0007160
Transfer.PvP01_00_25.final	VEuPathDB	CDS	21019	21039	.	+	0	ID=PVP01_0007160.1-p1-CDS1;Parent=PVP01_0007160.1;gene_id=PVP01_0007160;protein_source_id=PVP01_0007160.1-p1
Transfer.PvP01_00_25.final	VEuPathDB	CDS	21303	22457	.	+	0	ID=PVP01_0007160.1-p1-CDS2;Parent=PVP01_0007160.1;gene_id=PVP01_0007160;protein_source_id=PVP01_0007160.1-p1
Transfer.PvP01_00_25.final	VEuPathDB	CDS	22569	22724	.	+	0	ID=PVP01_0007160.1-p1-CDS3;Parent=PVP01_0007160.1;gene_id=PVP01_0007160;protein_source_id=PVP01_0007160.1-p1
PvP01_05_v2	VEuPathDB	protein_coding_gene	1367135	1370638	.	-	.	ID=PVP01_0532400;Name=CyRPA;description=cysteine-rich protective antigen
PvP01_05_v2	VEuPathDB	mRNA	1367135	1370638	.	-	.	ID=PVP01_0532400.1;Parent=PVP01_0532400;description=cysteine-rich protective antigen
PvP01_05_v2	VEuPathDB	exon	1367135	1369090	.	-	.	ID=exon_PVP01_0532400.1-E2;Parent=PVP01_0532400.1;gene_id=PVP01_0532400
PvP01_05_v2	VEuPathDB	exon	1369327	1370638	.	-	.	ID=exon_PVP01_0532400.1-E1;Parent=PVP01_0532400.1;gene_id=PVP01_0532400
PvP01_05_v2	VEuPathDB	CDS	1368607	1369090	.	-	1	ID=PVP01_0532400.1-p1-CDS2;Parent=PVP01_0532400.1;gene_id=PVP01_0532400;protein_source_id=PVP01_0532400.1-p1
PvP01_05_v2	VEuPathDB	CDS	1369327	1369931	.	-	0	ID=PVP01_0532400.1-p1-CDS1;Parent=PVP01_0532400.1;gene_id=PVP01_0532400;protein_source_id=PVP01_0532400.1-p1
PvP01_05_v2	VEuPathDB	three_prime_UTR	1367135	1368606	.	-	.	ID=utr_PVP01_0532400.1_1;Parent=PVP01_0532400.1
PvP01_05_v2	VEuPathDB	five_prime_UTR	1369932	1370638	.	-	.	ID=utr_PVP01_0532400.1_2;Parent=PVP01_0532400.1
PvP01_14_v2	VEuPathDB	protein_coding_gene	1197274	1200013	.	+	.	ID=PVP01_1428100;description=GTP-binding protein YihA3%2C putative
PvP01_14_v2	VEuPathDB	mRNA	1197274	1200013	.	+	.	ID=PVP01_1428100.1;Parent=PVP01_1428100;description=GTP-binding protein YihA3%2C putative
PvP01_14_v2	VEuPathDB	exon	1197274	1197409	.	+	.	ID=exon_PVP01_1428100.1-E1;Parent=PVP01_1428100.1;gene_id=PVP01_1428100
PvP01_14_v2	VEuPathDB	exon	1197535	1197672	.	+	.	ID=exon_PVP01_1428100.1-E2;Parent=PVP01_1428100.1;gene_id=PVP01_1428100
PvP01_14_v2	VEuPathDB	exon	1198102	1198501	.	+	.	ID=exon_PVP01_1428100.1-E3;Parent=PVP01_1428100.1;gene_id=PVP01_1428100
PvP01_14_v2	VEuPathDB	exon	1198593	1198736	.	+	.	ID=exon_PVP01_1428100.1-E4;Parent=PVP01_1428100.1;gene_id=PVP01_1428100
PvP01_14_v2	VEuPathDB	exon	1198982	1200013	.	+	.	ID=exon_PVP01_1428100.1-E5;Parent=PVP01_1428100.1;gene_id=PVP01_1428100
PvP01_14_v2	VEuPathDB	CDS	1197274	1197409	.	+	0	ID=PVP01_1428100.1-p1-CDS1;Parent=PVP01_1428100.1;gene_id=PVP01_1428100;protein_source_id=PVP01_1428100.1-p1
PvP01_14_v2	VEuPathDB	CDS	1197535	1197672	.	+	2	ID=PVP01_1428100.1-p1-CDS2;Parent=PVP01_1428100.1;gene_id=PVP01_1428100;protein_source_id=PVP01_1428100.1-p1
PvP01_14_v2	VEuPathDB	CDS	1198102	1198501	.	+	2	ID=PVP01_1428100.1-p1-CDS3;Parent=PVP01_1428100.1;gene_id=PVP01_1428100;protein_source_id=PVP01_1428100.1-p1
PvP01_14_v2	VEuPathDB	CDS	1198593	1198736	.	+	1	ID=PVP01_1428100.1-p1-CDS4;Parent=PVP01_1428100.1;gene_id=PVP01_1428100;protein_source_id=PVP01_1428100.1-p1
PvP01_14_v2	VEuPathDB	CDS	1198982	1199033	.	+	1	ID=PVP01_1428100.1-p1-CDS5;Parent=PVP01_1428100.1;gene_id=PVP01_1428100;protein_source_id=PVP01_1428100.1-p1
PvP01_14_v2	VEuPathDB	three_prime_UTR	1199034	1200013	.	+	.	ID=utr_PVP01_1428100.1_1;Parent=PVP01_1428100.1
PvP01_09_v2	VEuPathDB	protein_coding_gene	233751	234774	.	+	.	ID=PVP01_0903600;description=hypothetical protein
PvP01_09_v2	VEuPathDB	mRNA	233751	234774	.	+	.	ID=PVP01_0903600.1;Parent=PVP01_0903600;description=hypothetical protein
PvP01_09_v2	VEuPathDB	exon	233751	234251	.	+	.	ID=exon_PVP01_0903600.1-E1;Parent=PVP01_0903600.1;gene_id=PVP01_0903600
PvP01_09_v2	VEuPathDB	exon	234352	234774	.	+	.	ID=exon_PVP01_0903600.1-E2;Parent=PVP01_0903600.1;gene_id=PVP01_0903600
PvP01_09_v2	VEuPathDB	CDS	233751	234251	.	+	0	ID=PVP01_0903600.1-p1-CDS1;Parent=PVP01_0903600.1;gene_id=PVP01_0903600;protein_source_id=PVP01_0903600.1-p1
PvP01_09_v2	VEuPathDB	CDS	234352	234774	.	+	0	ID=PVP01_0903600.1-p1-CDS2;Parent=PVP01_0903600.1;gene_id=PVP01_0903600;protein_source_id=PVP01_0903600.1-p1
PvP01_06_v2	VEuPathDB	protein_coding_gene	848635	851121	.	+	.	ID=PVP01_0621000;description=conserved protein%2C unknown function
PvP01_06_v2	VEuPathDB	mRNA	848635	851121	.	+	.	ID=PVP01_0621000.1;Parent=PVP01_0621000;description=conserved protein%2C unknown function
PvP01_06_v2	VEuPathDB	exon	848635	849447	.	+	.	ID=exon_PVP01_0621000.1-E1;Parent=PVP01_0621000.1;gene_id=PVP01_0621000
PvP01_06_v2	VEuPathDB	exon	849698	849905	.	+	.	ID=exon_PVP01_0621000.1-E2;Parent=PVP01_0621000.1;gene_id=PVP01_0621000
PvP01_06_v2	VEuPathDB	exon	850191	851121	.	+	.	ID=exon_PVP01_0621000.1-E3;Parent=PVP01_0621000.1;gene_id=PVP01_0621000
PvP01_06_v2	VEuPathDB	CDS	849338	849447	.	+	0	ID=PVP01_0621000.1-p1-CDS1;Parent=PVP01_0621000.1;gene_id=PVP01_0621000;protein_source_id=PVP01_0621000.1-p1
PvP01_06_v2	VEuPathDB	CDS	849698	849905	.	+	1	ID=PVP01_0621000.1-p1-CDS2;Parent=PVP01_0621000.1;gene_id=PVP01_0621000;protein_source_id=PVP01_0621000.1-p1
PvP01_06_v2	VEuPathDB	CDS	850191	850535	.	+	0	ID=PVP01_0621000.1-p1-CDS3;Parent=PVP01_0621000.1;gene_id=PVP01_0621000;protein_source_id=PVP01_0621000.1-p1
PvP01_06_v2	VEuPathDB	five_prime_UTR	848635	849337	.	+	.	ID=utr_PVP01_0621000.1_1;Parent=PVP01_0621000.1
PvP01_06_v2	VEuPathDB	three_prime_UTR	850536	851121	.	+	.	ID=utr_PVP01_0621000.1_2;Parent=PVP01_0621000.1
PvP01_08_v2	VEuPathDB	protein_coding_gene	1519838	1524162	.	+	.	ID=PVP01_0836000;Name=EHD;description=EH domain-containing protein%2C putative
PvP01_08_v2	VEuPathDB	mRNA	1519838	1524162	.	+	.	ID=PVP01_0836000.1;Parent=PVP01_0836000;description=EH domain-containing protein%2C putative
PvP01_08_v2	VEuPathDB	exon	1519838	1524162	.	+	.	ID=exon_PVP01_0836000.1-E1;Parent=PVP01_0836000.1;gene_id=PVP01_0836000
PvP01_08_v2	VEuPathDB	CDS	1521701	1523290	.	+	0	ID=PVP01_0836000.1-p1-CDS1;Parent=PVP01_0836000.1;gene_id=PVP01_0836000;protein_source_id=PVP01_0836000.1-p1
PvP01_08_v2	VEuPathDB	five_prime_UTR	1519838	1521700	.	+	.	ID=utr_PVP01_0836000.1_1;Parent=PVP01_0836000.1
PvP01_08_v2	VEuPathDB	three_prime_UTR	1523291	1524162	.	+	.	ID=utr_PVP01_0836000.1_2;Parent=PVP01_0836000.1
PvP01_11_v2	VEuPathDB	protein_coding_gene	1631277	1633121	.	-	.	ID=PVP01_1138500;description=conserved Plasmodium protein%2C unknown function
PvP01_11_v2	VEuPathDB	mRNA	1631277	1633121	.	-	.	ID=PVP01_1138500.1;Parent=PVP01_1138500;description=conserved Plasmodium protein%2C unknown function
PvP01_11_v2	VEuPathDB	exon	1631277	1631376	.	-	.	ID=exon_PVP01_1138500.1-E3;Parent=PVP01_1138500.1;gene_id=PVP01_1138500
PvP01_11_v2	VEuPathDB	exon	1632354	1632482	.	-	.	ID=exon_PVP01_1138500.1-E2;Parent=PVP01_1138500.1;gene_id=PVP01_1138500
PvP01_11_v2	VEuPathDB	exon	1632707	1633121	.	-	.	ID=exon_PVP01_1138500.1-E1;Parent=PVP01_1138500.1;gene_id=PVP01_1138500
PvP01_11_v2	VEuPathDB	CDS	1631277	1631376	.	-	1	ID=PVP01_1138500.1-p1-CDS3;Parent=PVP01_1138500.1;gene_id=PVP01_1138500;protein_source_id=PVP01_1138500.1-p1
PvP01_11_v2	VEuPathDB	CDS	1632354	1632482	.	-	1	ID=PVP01_1138500.1-p1-CDS2;Parent=PVP01_1138500.1;gene_id=PVP01_1138500;protein_source_id=PVP01_1138500.1-p1
PvP01_11_v2	VEuPathDB	CDS	1632707	1632735	.	-	0	ID=PVP01_1138500.1-p1-CDS1;Parent=PVP01_1138500.1;gene_id=PVP01_1138500;protein_source_id=PVP01_1138500.1-p1
PvP01_11_v2	VEuPathDB	five_prime_UTR	1632736	1633121	.	-	.	ID=utr_PVP01_1138500.1_1;Parent=PVP01_1138500.1
PvP01_10_v2	VEuPathDB	protein_coding_gene	723094	726019	.	+	.	ID=PVP01_1016200;Name=DCX;description=doublecortin domain-containing protein%2C putative
PvP01_10_v2	VEuPathDB	mRNA	723094	726019	.	+	.	ID=PVP01_1016200.1;Parent=PVP01_1016200;description=doublecortin domain-containing protein%2C putative
PvP01_10_v2	VEuPathDB	exon	723094	726019	.	+	.	ID=exon_PVP01_1016200.1-E1;Parent=PVP01_1016200.1;gene_id=PVP01_1016200
PvP01_10_v2	VEuPathDB	CDS	723094	723813	.	+	0	ID=PVP01_1016200.1-p1-CDS1;Parent=PVP01_1016200.1;gene_id=PVP01_1016200;protein_source_id=PVP01_1016200.1-p1
PvP01_10_v2	VEuPathDB	three_prime_UTR	723814	726019	.	+	.	ID=utr_PVP01_1016200.1_1;Parent=PVP01_1016200.1
PvP01_02_v2	VEuPathDB	protein_coding_gene	752913	755492	.	+	.	ID=PVP01_0217400;description=PIR protein
PvP01_02_v2	VEuPathDB	mRNA	752913	755492	.	+	.	ID=PVP01_0217400.1;Parent=PVP01_0217400;description=PIR protein
PvP01_02_v2	VEuPathDB	exon	752913	752954	.	+	.	ID=exon_PVP01_0217400.1-E1;Parent=PVP01_0217400.1;gene_id=PVP01_0217400
PvP01_02_v2	VEuPathDB	exon	753094	753852	.	+	.	ID=exon_PVP01_0217400.1-E2;Parent=PVP01_0217400.1;gene_id=PVP01_0217400
PvP01_02_v2	VEuPathDB	exon	753987	755195	.	+	.	ID=exon_PVP01_0217400.1-E3;Parent=PVP01_0217400.1;gene_id=PVP01_0217400
PvP01_02_v2	VEuPathDB	exon	755316	755492	.	+	.	ID=exon_PVP01_0217400.1-E4;Parent=PVP01_0217400.1;gene_id=PVP01_0217400
PvP01_02_v2	VEuPathDB	CDS	752913	752954	.	+	0	ID=PVP01_0217400.1-p1-CDS1;Parent=PVP01_0217400.1;gene_id=PVP01_0217400;protein_source_id=PVP01_0217400.1-p1
PvP01_02_v2	VEuPathDB	CDS	753094	753852	.	+	0	ID=PVP01_0217400.1-p1-CDS2;Parent=PVP01_0217400.1;gene_id=PVP01_0217400;protein_source_id=PVP01_0217400.1-p1
PvP01_02_v2	VEuPathDB	CDS	753987	755195	.	+	0	ID=PVP01_0217400.1-p1-CDS3;Parent=PVP01_0217400.1;gene_id=PVP01_0217400;protein_source_id=PVP01_0217400.1-p1
PvP01_02_v2	VEuPathDB	CDS	755316	755492	.	+	0	ID=PVP01_0217400.1-p1-CDS4;Parent=PVP01_0217400.1;gene_id=PVP01_0217400;protein_source_id=PVP01_0217400.1-p1
PvP01_05_v2	VEuPathDB	protein_coding_gene	1266287	1269813	.	-	.	ID=PVP01_0530000;description=conserved Plasmodium protein%2C unknown function
PvP01_05_v2	VEuPathDB	mRNA	1266287	1269813	.	-	.	ID=PVP01_0530000.1;Parent=PVP01_0530000;description=conserved Plasmodium protein%2C unknown function
PvP01_05_v2	VEuPathDB	exon	1266287	1267705	.	-	.	ID=exon_PVP01_0530000.1-E6;Parent=PVP01_0530000.1;gene_id=PVP01_0530000
PvP01_05_v2	VEuPathDB	exon	1267906	1267963	.	-	.	ID=exon_PVP01_0530000.1-E5;Parent=PVP01_0530000.1;gene_id=PVP01_0530000
PvP01_05_v2	VEuPathDB	exon	1268073	1268197	.	-	.	ID=exon_PVP01_0530000.1-E4;Parent=PVP01_0530000.1;gene_id=PVP01_0530000
PvP01_05_v2	VEuPathDB	exon	1268355	1268476	.	-	.	ID=exon_PVP01_0530000.1-E3;Parent=PVP01_0530000.1;gene_id=PVP01_0530000
PvP01_05_v2	VEuPathDB	exon	1268674	1268732	.	-	.	ID=exon_PVP01_0530000.1-E2;Parent=PVP01_0530000.1;gene_id=PVP01_0530000
PvP01_05_v2	VEuPathDB	exon	1268909	1269813	.	-	.	ID=exon_PVP01_0530000.1-E1;Parent=PVP01_0530000.1;gene_id=PVP01_0530000
PvP01_05_v2	VEuPathDB	CDS	1267639	1267705	.	-	1	ID=PVP01_0530000.1-p1-CDS6;Parent=PVP01_0530000.1;gene_id=PVP01_0530000;protein_source_id=PVP01_0530000.1-p1
PvP01_05_v2	VEuPathDB	CDS	1267906	1267963	.	-	2	ID=PVP01_0530000.1-p1-CDS5;Parent=PVP01_0530000.1;gene_id=PVP01_0530000;protein_source_id=PVP01_0530000.1-p1
PvP01_05_v2	VEuPathDB	CDS	1268073	1268197	.	-	1	ID=PVP01_0530000.1-p1-CDS4;Parent=PVP01_0530000.1;gene_id=PVP01_0530000;protein_source_id=PVP01_0530000.1-p1
PvP01_05_v2	VEuPathDB	CDS	1268355	1268476	.	-	0	ID=PVP01_0530000.1-p1-CDS3;Parent=PVP01_0530000.1;gene_id=PVP01_0530000;protein_source_id=PVP01_0530000.1-p1
PvP01_05_v2	VEuPathDB	CDS	1268674	1268732	.	-	2	ID=PVP01_0530000.1-p1-CDS2;Parent=PVP01_0530000.1;gene_id=PVP01_0530000;protein_source_id=PVP01_0530000.1-p1
PvP01_05_v2	VEuPathDB	CDS	1268909	1269110	.	-	0	ID=PVP01_0530000.1-p1-CDS1;Parent=PVP01_0530000.1;gene_id=PVP01_0530000;protein_source_id=PVP01_0530000.1-p1
PvP01_05_v2	VEuPathDB	three_prime_UTR	1266287	1267638	.	-	.	ID=utr_PVP01_0530000.1_1;Parent=PVP01_0530000.1
PvP01_05_v2	VEuPathDB	five_prime_UTR	1269111	1269813	.	-	.	ID=utr_PVP01_0530000.1_2;Parent=PVP01_0530000.1
PvP01_05_v2	VEuPathDB	protein_coding_gene	1199865	1202696	.	+	.	ID=PVP01_0529100;Name=Pv34;description=apical merozoite protein
PvP01_05_v2	VEuPathDB	mRNA	1199865	1202696	.	+	.	ID=PVP01_0529100.1;Parent=PVP01_0529100;description=apical merozoite protein
PvP01_05_v2	VEuPathDB	exon	1199865	1202696	.	+	.	ID=exon_PVP01_0529100.1-E1;Parent=PVP01_0529100.1;gene_id=PVP01_0529100
PvP01_05_v2	VEuPathDB	CDS	1200884	1201975	.	+	0	ID=PVP01_0529100.1-p1-CDS1;Parent=PVP01_0529100.1;gene_id=PVP01_0529100;protein_source_id=PVP01_0529100.1-p1
PvP01_05_v2	VEuPathDB	five_prime_UTR	1199865	1200883	.	+	.	ID=utr_PVP01_0529100.1_1;Parent=PVP01_0529100.1
PvP01_05_v2	VEuPathDB	three_prime_UTR	1201976	1202696	.	+	.	ID=utr_PVP01_0529100.1_2;Parent=PVP01_0529100.1
PvP01_14_v2	VEuPathDB	protein_coding_gene	215753	243560	.	-	.	ID=PVP01_1404700;description=conserved Plasmodium protein%2C unknown function
PvP01_14_v2	VEuPathDB	mRNA	215753	243560	.	-	.	ID=PVP01_1404700.1;Parent=PVP01_1404700;description=conserved Plasmodium protein%2C unknown function
PvP01_14_v2	VEuPathDB	exon	215753	243560	.	-	.	ID=exon_PVP01_1404700.1-E1;Parent=PVP01_1404700.1;gene_id=PVP01_1404700
PvP01_14_v2	VEuPathDB	CDS	215753	242440	.	-	0	ID=PVP01_1404700.1-p1-CDS1;Parent=PVP01_1404700.1;gene_id=PVP01_1404700;protein_source_id=PVP01_1404700.1-p1
PvP01_14_v2	VEuPathDB	five_prime_UTR	242441	243560	.	-	.	ID=utr_PVP01_1404700.1_1;Parent=PVP01_1404700.1
Transfer.PvP01_00_65.final	VEuPathDB	protein_coding_gene	209	2049	.	-	.	ID=PVP01_0009790;description=PIR protein
Transfer.PvP01_00_65.final	VEuPathDB	mRNA	209	2049	.	-	.	ID=PVP01_0009790.1;Parent=PVP01_0009790;description=PIR protein
Transfer.PvP01_00_65.final	VEuPathDB	exon	209	349	.	-	.	ID=exon_PVP01_0009790.1-E4;Parent=PVP01_0009790.1;gene_id=PVP01_0009790
Transfer.PvP01_00_65.final	VEuPathDB	exon	460	1629	.	-	.	ID=exon_PVP01_0009790.1-E3;Parent=PVP01_0009790.1;gene_id=PVP01_0009790
Transfer.PvP01_00_65.final	VEuPathDB	exon	1707	1880	.	-	.	ID=exon_PVP01_0009790.1-E2;Parent=PVP01_0009790.1;gene_id=PVP01_0009790
Transfer.PvP01_00_65.final	VEuPathDB	exon	2023	2049	.	-	.	ID=exon_PVP01_0009790.1-E1;Parent=PVP01_0009790.1;gene_id=PVP01_0009790
Transfer.PvP01_00_65.final	VEuPathDB	CDS	209	349	.	-	0	ID=PVP01_0009790.1-p1-CDS4;Parent=PVP01_0009790.1;gene_id=PVP01_0009790;protein_source_id=PVP01_0009790.1-p1
Transfer.PvP01_00_65.final	VEuPathDB	CDS	460	1629	.	-	0	ID=PVP01_0009790.1-p1-CDS3;Parent=PVP01_0009790.1;gene_id=PVP01_0009790;protein_source_id=PVP01_0009790.1-p1
Transfer.PvP01_00_65.final	VEuPathDB	CDS	1707	1880	.	-	0	ID=PVP01_0009790.1-p1-CDS2;Parent=PVP01_0009790.1;gene_id=PVP01_0009790;protein_source_id=PVP01_0009790.1-p1
Transfer.PvP01_00_65.final	VEuPathDB	CDS	2023	2049	.	-	0	ID=PVP01_0009790.1-p1-CDS1;Parent=PVP01_0009790.1;gene_id=PVP01_0009790;protein_source_id=PVP01_0009790.1-p1
PvP01_05_v2	VEuPathDB	ncRNA_gene	206949	207110	.	-	.	ID=PVP01_0504600;description=5.8S ribosomal RNA
PvP01_05_v2	VEuPathDB	rRNA	206949	207110	.	-	.	ID=PVP01_0504600.1;Parent=PVP01_0504600;description=5.8S ribosomal RNA
PvP01_05_v2	VEuPathDB	exon	206949	207110	.	-	.	ID=exon_PVP01_0504600.1-E1;Parent=PVP01_0504600.1;gene_id=PVP01_0504600
PvP01_12_v2	VEuPathDB	protein_coding_gene	2467408	2469285	.	+	.	ID=PVP01_1259900;description=conserved Plasmodium protein%2C unknown function
PvP01_12_v2	VEuPathDB	mRNA	2467408	2469285	.	+	.	ID=PVP01_1259900.1;Parent=PVP01_1259900;description=conserved Plasmodium protein%2C unknown function
PvP01_12_v2	VEuPathDB	exon	2467408	2467968	.	+	.	ID=exon_PVP01_1259900.1-E1;Parent=PVP01_1259900.1;gene_id=PVP01_1259900
PvP01_12_v2	VEuPathDB	exon	2468221	2468308	.	+	.	ID=exon_PVP01_1259900.1-E2;Parent=PVP01_1259900.1;gene_id=PVP01_1259900
PvP01_12_v2	VEuPathDB	exon	2468470	2469285	.	+	.	ID=exon_PVP01_1259900.1-E3;Parent=PVP01_1259900.1;gene_id=PVP01_1259900
PvP01_12_v2	VEuPathDB	CDS	2467755	2467968	.	+	0	ID=PVP01_1259900.1-p1-CDS1;Parent=PVP01_1259900.1;gene_id=PVP01_1259900;protein_source_id=PVP01_1259900.1-p1
PvP01_12_v2	VEuPathDB	CDS	2468221	2468308	.	+	2	ID=PVP01_1259900.1-p1-CDS2;Parent=PVP01_1259900.1;gene_id=PVP01_1259900;protein_source_id=PVP01_1259900.1-p1
PvP01_12_v2	VEuPathDB	CDS	2468470	2468563	.	+	1	ID=PVP01_1259900.1-p1-CDS3;Parent=PVP01_1259900.1;gene_id=PVP01_1259900;protein_source_id=PVP01_1259900.1-p1
PvP01_12_v2	VEuPathDB	five_prime_UTR	2467408	2467754	.	+	.	ID=utr_PVP01_1259900.1_1;Parent=PVP01_1259900.1
PvP01_12_v2	VEuPathDB	three_prime_UTR	2468564	2469285	.	+	.	ID=utr_PVP01_1259900.1_2;Parent=PVP01_1259900.1
PvP01_09_v2	VEuPathDB	protein_coding_gene	1426274	1430452	.	+	.	ID=PVP01_0933300;description=amino acid transporter%2C putative
PvP01_09_v2	VEuPathDB	mRNA	1426274	1430452	.	+	.	ID=PVP01_0933300.1;Parent=PVP01_0933300;description=amino acid transporter%2C putative
PvP01_09_v2	VEuPathDB	exon	1426274	1430452	.	+	.	ID=exon_PVP01_0933300.1-E1;Parent=PVP01_0933300.1;gene_id=PVP01_0933300
PvP01_09_v2	VEuPathDB	CDS	1426274	1430452	.	+	0	ID=PVP01_0933300.1-p1-CDS1;Parent=PVP01_0933300.1;gene_id=PVP01_0933300;protein_source_id=PVP01_0933300.1-p1
PvP01_01_v2	VEuPathDB	protein_coding_gene	527779	531048	.	-	.	ID=PVP01_0111400;Name=Cdc48;description=AAA family ATPase%2C CDC48 subfamily%2C putative
PvP01_01_v2	VEuPathDB	mRNA	527779	531048	.	-	.	ID=PVP01_0111400.1;Parent=PVP01_0111400;Note=3.6.4.6 (Vesicle-fusing ATPase);description=AAA family ATPase%2C CDC48 subfamily%2C putative
PvP01_01_v2	VEuPathDB	exon	527779	531048	.	-	.	ID=exon_PVP01_0111400.1-E1;Parent=PVP01_0111400.1;gene_id=PVP01_0111400
PvP01_01_v2	VEuPathDB	CDS	527779	531048	.	-	0	ID=PVP01_0111400.1-p1-CDS1;Parent=PVP01_0111400.1;gene_id=PVP01_0111400;protein_source_id=PVP01_0111400.1-p1
PvP01_09_v2	VEuPathDB	pseudogene	97335	98215	.	+	.	ID=PVP01_0901550;description=hypothetical protein%2C pseudogene
PvP01_09_v2	VEuPathDB	pseudogenic_transcript	97335	98215	.	+	.	ID=PVP01_0901550.1;Parent=PVP01_0901550;description=hypothetical protein%2C pseudogene
PvP01_09_v2	VEuPathDB	exon	97335	97832	.	+	.	ID=exon_PVP01_0901550.1-E1;Parent=PVP01_0901550.1;gene_id=PVP01_0901550
PvP01_09_v2	VEuPathDB	exon	97961	98107	.	+	.	ID=exon_PVP01_0901550.1-E2;Parent=PVP01_0901550.1;gene_id=PVP01_0901550
PvP01_09_v2	VEuPathDB	exon	98110	98215	.	+	.	ID=exon_PVP01_0901550.1-E3;Parent=PVP01_0901550.1;gene_id=PVP01_0901550
PvP01_09_v2	VEuPathDB	CDS	97335	97571	.	+	0	ID=PVP01_0901550.1-p1-CDS1;Parent=PVP01_0901550.1;gene_id=PVP01_0901550;protein_source_id=PVP01_0901550.1-p1
PvP01_09_v2	VEuPathDB	three_prime_UTR	97572	97832	.	+	.	ID=utr_PVP01_0901550.1_1;Parent=PVP01_0901550.1
PvP01_09_v2	VEuPathDB	three_prime_UTR	97961	98107	.	+	.	ID=utr_PVP01_0901550.1_2;Parent=PVP01_0901550.1
PvP01_09_v2	VEuPathDB	three_prime_UTR	98110	98215	.	+	.	ID=utr_PVP01_0901550.1_3;Parent=PVP01_0901550.1
PvP01_14_v2	VEuPathDB	pseudogene	3059672	3067751	.	-	.	ID=PVP01_1471400;Name=RBP2d;description=reticulocyte binding protein 2%2C pseudogene
PvP01_14_v2	VEuPathDB	pseudogenic_transcript	3059672	3067751	.	-	.	ID=PVP01_1471400.1;Parent=PVP01_1471400;description=reticulocyte binding protein 2%2C pseudogene
PvP01_14_v2	VEuPathDB	exon	3059672	3060667	.	-	.	ID=exon_PVP01_1471400.1-E3;Parent=PVP01_1471400.1;gene_id=PVP01_1471400
PvP01_14_v2	VEuPathDB	exon	3060669	3067624	.	-	.	ID=exon_PVP01_1471400.1-E2;Parent=PVP01_1471400.1;gene_id=PVP01_1471400
PvP01_14_v2	VEuPathDB	exon	3067697	3067751	.	-	.	ID=exon_PVP01_1471400.1-E1;Parent=PVP01_1471400.1;gene_id=PVP01_1471400
PvP01_14_v2	VEuPathDB	CDS	3067731	3067751	.	-	0	ID=PVP01_1471400.1-p1-CDS1;Parent=PVP01_1471400.1;gene_id=PVP01_1471400;protein_source_id=PVP01_1471400.1-p1
PvP01_14_v2	VEuPathDB	three_prime_UTR	3059672	3060667	.	-	.	ID=utr_PVP01_1471400.1_1;Parent=PVP01_1471400.1
PvP01_14_v2	VEuPathDB	three_prime_UTR	3060669	3067624	.	-	.	ID=utr_PVP01_1471400.1_2;Parent=PVP01_1471400.1
PvP01_14_v2	VEuPathDB	three_prime_UTR	3067697	3067730	.	-	.	ID=utr_PVP01_1471400.1_3;Parent=PVP01_1471400.1
PvP01_12_v2	VEuPathDB	protein_coding_gene	667742	671883	.	+	.	ID=PVP01_1216000;description=conserved protein%2C unknown function
PvP01_12_v2	VEuPathDB	mRNA	667742	671883	.	+	.	ID=PVP01_1216000.1;Parent=PVP01_1216000;description=conserved protein%2C unknown function
PvP01_12_v2	VEuPathDB	exon	667742	671883	.	+	.	ID=exon_PVP01_1216000.1-E1;Parent=PVP01_1216000.1;gene_id=PVP01_1216000
PvP01_12_v2	VEuPathDB	CDS	669817	671793	.	+	0	ID=PVP01_1216000.1-p1-CDS1;Parent=PVP01_1216000.1;gene_id=PVP01_1216000;protein_source_id=PVP01_1216000.1-p1
PvP01_12_v2	VEuPathDB	five_prime_UTR	667742	669816	.	+	.	ID=utr_PVP01_1216000.1_1;Parent=PVP01_1216000.1
PvP01_12_v2	VEuPathDB	three_prime_UTR	671794	671883	.	+	.	ID=utr_PVP01_1216000.1_2;Parent=PVP01_1216000.1
PvP01_14_v2	VEuPathDB	protein_coding_gene	2066989	2068642	.	+	.	ID=PVP01_1447500;Name=MIF;description=macrophage migration inhibitory factor%2C putative
PvP01_14_v2	VEuPathDB	mRNA	2066989	2068642	.	+	.	ID=PVP01_1447500.1;Parent=PVP01_1447500;description=macrophage migration inhibitory factor%2C putative
PvP01_14_v2	VEuPathDB	exon	2066989	2067650	.	+	.	ID=exon_PVP01_1447500.1-E1;Parent=PVP01_1447500.1;gene_id=PVP01_1447500
PvP01_14_v2	VEuPathDB	exon	2067922	2068642	.	+	.	ID=exon_PVP01_1447500.1-E2;Parent=PVP01_1447500.1;gene_id=PVP01_1447500
PvP01_14_v2	VEuPathDB	CDS	2067572	2067650	.	+	0	ID=PVP01_1447500.1-p1-CDS1;Parent=PVP01_1447500.1;gene_id=PVP01_1447500;protein_source_id=PVP01_1447500.1-p1
PvP01_14_v2	VEuPathDB	CDS	2067922	2068193	.	+	2	ID=PVP01_1447500.1-p1-CDS2;Parent=PVP01_1447500.1;gene_id=PVP01_1447500;protein_source_id=PVP01_1447500.1-p1
PvP01_14_v2	VEuPathDB	five_prime_UTR	2066989	2067571	.	+	.	ID=utr_PVP01_1447500.1_1;Parent=PVP01_1447500.1
PvP01_14_v2	VEuPathDB	three_prime_UTR	2068194	2068642	.	+	.	ID=utr_PVP01_1447500.1_2;Parent=PVP01_1447500.1
PvP01_04_v2	VEuPathDB	protein_coding_gene	868796	871196	.	+	.	ID=PVP01_0421400;Name=MAK16;description=protein MAK16%2C putative
PvP01_04_v2	VEuPathDB	mRNA	868796	871196	.	+	.	ID=PVP01_0421400.1;Parent=PVP01_0421400;description=protein MAK16%2C putative
PvP01_04_v2	VEuPathDB	exon	868796	870412	.	+	.	ID=exon_PVP01_0421400.1-E1;Parent=PVP01_0421400.1;gene_id=PVP01_0421400
PvP01_04_v2	VEuPathDB	exon	870655	871196	.	+	.	ID=exon_PVP01_0421400.1-E2;Parent=PVP01_0421400.1;gene_id=PVP01_0421400
PvP01_04_v2	VEuPathDB	CDS	869293	870412	.	+	0	ID=PVP01_0421400.1-p1-CDS1;Parent=PVP01_0421400.1;gene_id=PVP01_0421400;protein_source_id=PVP01_0421400.1-p1
PvP01_04_v2	VEuPathDB	CDS	870655	870692	.	+	2	ID=PVP01_0421400.1-p1-CDS2;Parent=PVP01_0421400.1;gene_id=PVP01_0421400;protein_source_id=PVP01_0421400.1-p1
PvP01_04_v2	VEuPathDB	five_prime_UTR	868796	869292	.	+	.	ID=utr_PVP01_0421400.1_1;Parent=PVP01_0421400.1
PvP01_04_v2	VEuPathDB	three_prime_UTR	870693	871196	.	+	.	ID=utr_PVP01_0421400.1_2;Parent=PVP01_0421400.1
PvP01_07_v2	VEuPathDB	protein_coding_gene	1534863	1535834	.	-	.	ID=PVP01_0736600;description=Plasmodium exported protein%2C unknown function
PvP01_07_v2	VEuPathDB	mRNA	1534863	1535834	.	-	.	ID=PVP01_0736600.1;Parent=PVP01_0736600;description=Plasmodium exported protein%2C unknown function
PvP01_07_v2	VEuPathDB	exon	1534863	1535594	.	-	.	ID=exon_PVP01_0736600.1-E2;Parent=PVP01_0736600.1;gene_id=PVP01_0736600
PvP01_07_v2	VEuPathDB	exon	1535724	1535834	.	-	.	ID=exon_PVP01_0736600.1-E1;Parent=PVP01_0736600.1;gene_id=PVP01_0736600
PvP01_07_v2	VEuPathDB	CDS	1534863	1535594	.	-	0	ID=PVP01_0736600.1-p1-CDS2;Parent=PVP01_0736600.1;gene_id=PVP01_0736600;protein_source_id=PVP01_0736600.1-p1
PvP01_07_v2	VEuPathDB	CDS	1535724	1535834	.	-	0	ID=PVP01_0736600.1-p1-CDS1;Parent=PVP01_0736600.1;gene_id=PVP01_0736600;protein_source_id=PVP01_0736600.1-p1
Transfer.PvP01_00_208.final	VEuPathDB	protein_coding_gene	2	925	.	+	.	ID=PVP01_0010900;description=PIR protein
Transfer.PvP01_00_208.final	VEuPathDB	mRNA	2	925	.	+	.	ID=PVP01_0010900.1;Parent=PVP01_0010900;description=PIR protein
Transfer.PvP01_00_208.final	VEuPathDB	exon	2	925	.	+	.	ID=exon_PVP01_0010900.1-E1;Parent=PVP01_0010900.1;gene_id=PVP01_0010900
Transfer.PvP01_00_208.final	VEuPathDB	CDS	2	925	.	+	0	ID=PVP01_0010900.1-p1-CDS1;Parent=PVP01_0010900.1;gene_id=PVP01_0010900;protein_source_id=PVP01_0010900.1-p1
PvP01_09_v2	VEuPathDB	protein_coding_gene	1568535	1570543	.	+	.	ID=PVP01_0936700;description=conserved Plasmodium protein%2C unknown function
PvP01_09_v2	VEuPathDB	mRNA	1568535	1570543	.	+	.	ID=PVP01_0936700.1;Parent=PVP01_0936700;description=conserved Plasmodium protein%2C unknown function
PvP01_09_v2	VEuPathDB	exon	1568535	1570543	.	+	.	ID=exon_PVP01_0936700.1-E1;Parent=PVP01_0936700.1;gene_id=PVP01_0936700
PvP01_09_v2	VEuPathDB	CDS	1568839	1569306	.	+	0	ID=PVP01_0936700.1-p1-CDS1;Parent=PVP01_0936700.1;gene_id=PVP01_0936700;protein_source_id=PVP01_0936700.1-p1
PvP01_09_v2	VEuPathDB	five_prime_UTR	1568535	1568838	.	+	.	ID=utr_PVP01_0936700.1_1;Parent=PVP01_0936700.1
PvP01_09_v2	VEuPathDB	three_prime_UTR	1569307	1570543	.	+	.	ID=utr_PVP01_0936700.1_2;Parent=PVP01_0936700.1
PvP01_03_v2	VEuPathDB	protein_coding_gene	821625	829328	.	-	.	ID=PVP01_0319800;description=conserved Plasmodium protein%2C unknown function
PvP01_03_v2	VEuPathDB	mRNA	821625	829328	.	-	.	ID=PVP01_0319800.1;Parent=PVP01_0319800;description=conserved Plasmodium protein%2C unknown function
PvP01_03_v2	VEuPathDB	exon	821625	826281	.	-	.	ID=exon_PVP01_0319800.1-E2;Parent=PVP01_0319800.1;gene_id=PVP01_0319800
PvP01_03_v2	VEuPathDB	exon	826486	829328	.	-	.	ID=exon_PVP01_0319800.1-E1;Parent=PVP01_0319800.1;gene_id=PVP01_0319800
PvP01_03_v2	VEuPathDB	CDS	824495	826281	.	-	2	ID=PVP01_0319800.1-p1-CDS2;Parent=PVP01_0319800.1;gene_id=PVP01_0319800;protein_source_id=PVP01_0319800.1-p1
PvP01_03_v2	VEuPathDB	CDS	826486	828037	.	-	0	ID=PVP01_0319800.1-p1-CDS1;Parent=PVP01_0319800.1;gene_id=PVP01_0319800;protein_source_id=PVP01_0319800.1-p1
PvP01_03_v2	VEuPathDB	three_prime_UTR	821625	824494	.	-	.	ID=utr_PVP01_0319800.1_1;Parent=PVP01_0319800.1
PvP01_03_v2	VEuPathDB	five_prime_UTR	828038	829328	.	-	.	ID=utr_PVP01_0319800.1_2;Parent=PVP01_0319800.1
PvP01_14_v2	VEuPathDB	protein_coding_gene	2819566	2822812	.	+	.	ID=PVP01_1466200;description=conserved protein%2C unknown function
PvP01_14_v2	VEuPathDB	mRNA	2819566	2822812	.	+	.	ID=PVP01_1466200.1;Parent=PVP01_1466200;description=conserved protein%2C unknown function
PvP01_14_v2	VEuPathDB	exon	2819566	2820890	.	+	.	ID=exon_PVP01_1466200.1-E1;Parent=PVP01_1466200.1;gene_id=PVP01_1466200
PvP01_14_v2	VEuPathDB	exon	2821121	2822176	.	+	.	ID=exon_PVP01_1466200.1-E2;Parent=PVP01_1466200.1;gene_id=PVP01_1466200
PvP01_14_v2	VEuPathDB	exon	2822470	2822812	.	+	.	ID=exon_PVP01_1466200.1-E3;Parent=PVP01_1466200.1;gene_id=PVP01_1466200
PvP01_14_v2	VEuPathDB	CDS	2820825	2820890	.	+	0	ID=PVP01_1466200.1-p1-CDS1;Parent=PVP01_1466200.1;gene_id=PVP01_1466200;protein_source_id=PVP01_1466200.1-p1
PvP01_14_v2	VEuPathDB	CDS	2821121	2822176	.	+	0	ID=PVP01_1466200.1-p1-CDS2;Parent=PVP01_1466200.1;gene_id=PVP01_1466200;protein_source_id=PVP01_1466200.1-p1
PvP01_14_v2	VEuPathDB	CDS	2822470	2822550	.	+	0	ID=PVP01_1466200.1-p1-CDS3;Parent=PVP01_1466200.1;gene_id=PVP01_1466200;protein_source_id=PVP01_1466200.1-p1
PvP01_14_v2	VEuPathDB	five_prime_UTR	2819566	2820824	.	+	.	ID=utr_PVP01_1466200.1_1;Parent=PVP01_1466200.1
PvP01_14_v2	VEuPathDB	three_prime_UTR	2822551	2822812	.	+	.	ID=utr_PVP01_1466200.1_2;Parent=PVP01_1466200.1
PvP01_02_v2	VEuPathDB	protein_coding_gene	134301	137645	.	+	.	ID=PVP01_0202600;description=Plasmodium exported protein (PHIST)%2C unknown function
PvP01_02_v2	VEuPathDB	mRNA	134301	137645	.	+	.	ID=PVP01_0202600.1;Parent=PVP01_0202600;description=Plasmodium exported protein (PHIST)%2C unknown function
PvP01_02_v2	VEuPathDB	exon	134301	134657	.	+	.	ID=exon_PVP01_0202600.1-E1;Parent=PVP01_0202600.1;gene_id=PVP01_0202600
PvP01_02_v2	VEuPathDB	exon	134910	137645	.	+	.	ID=exon_PVP01_0202600.1-E2;Parent=PVP01_0202600.1;gene_id=PVP01_0202600
PvP01_02_v2	VEuPathDB	CDS	134301	134657	.	+	0	ID=PVP01_0202600.1-p1-CDS1;Parent=PVP01_0202600.1;gene_id=PVP01_0202600;protein_source_id=PVP01_0202600.1-p1
PvP01_02_v2	VEuPathDB	CDS	134910	137645	.	+	0	ID=PVP01_0202600.1-p1-CDS2;Parent=PVP01_0202600.1;gene_id=PVP01_0202600;protein_source_id=PVP01_0202600.1-p1
PvP01_12_v2	VEuPathDB	protein_coding_gene	1604598	1607005	.	+	.	ID=PVP01_1240200;description=enkurin domain-containing protein%2C putative
PvP01_12_v2	VEuPathDB	mRNA	1604598	1607005	.	+	.	ID=PVP01_1240200.1;Parent=PVP01_1240200;description=enkurin domain-containing protein%2C putative
PvP01_12_v2	VEuPathDB	exon	1604598	1607005	.	+	.	ID=exon_PVP01_1240200.1-E1;Parent=PVP01_1240200.1;gene_id=PVP01_1240200
PvP01_12_v2	VEuPathDB	CDS	1605549	1606370	.	+	0	ID=PVP01_1240200.1-p1-CDS1;Parent=PVP01_1240200.1;gene_id=PVP01_1240200;protein_source_id=PVP01_1240200.1-p1
PvP01_12_v2	VEuPathDB	five_prime_UTR	1604598	1605548	.	+	.	ID=utr_PVP01_1240200.1_1;Parent=PVP01_1240200.1
PvP01_12_v2	VEuPathDB	three_prime_UTR	1606371	1607005	.	+	.	ID=utr_PVP01_1240200.1_2;Parent=PVP01_1240200.1
PvP01_05_v2	VEuPathDB	protein_coding_gene	1139790	1143448	.	+	.	ID=PVP01_0527600;Name=EIF3M;description=eukaryotic translation initiation factor 3 subunit M%2C putative
PvP01_05_v2	VEuPathDB	mRNA	1139790	1143448	.	+	.	ID=PVP01_0527600.1;Parent=PVP01_0527600;description=eukaryotic translation initiation factor 3 subunit M%2C putative
PvP01_05_v2	VEuPathDB	exon	1139790	1143448	.	+	.	ID=exon_PVP01_0527600.1-E1;Parent=PVP01_0527600.1;gene_id=PVP01_0527600
PvP01_05_v2	VEuPathDB	CDS	1141803	1143107	.	+	0	ID=PVP01_0527600.1-p1-CDS1;Parent=PVP01_0527600.1;gene_id=PVP01_0527600;protein_source_id=PVP01_0527600.1-p1
PvP01_05_v2	VEuPathDB	five_prime_UTR	1139790	1141802	.	+	.	ID=utr_PVP01_0527600.1_1;Parent=PVP01_0527600.1
PvP01_05_v2	VEuPathDB	three_prime_UTR	1143108	1143448	.	+	.	ID=utr_PVP01_0527600.1_2;Parent=PVP01_0527600.1
PvP01_12_v2	VEuPathDB	protein_coding_gene	1882937	1885452	.	-	.	ID=PVP01_1245800;description=conserved Plasmodium protein%2C unknown function
PvP01_12_v2	VEuPathDB	mRNA	1882937	1885452	.	-	.	ID=PVP01_1245800.1;Parent=PVP01_1245800;description=conserved Plasmodium protein%2C unknown function
PvP01_12_v2	VEuPathDB	exon	1882937	1883358	.	-	.	ID=exon_PVP01_1245800.1-E5;Parent=PVP01_1245800.1;gene_id=PVP01_1245800
PvP01_12_v2	VEuPathDB	exon	1883616	1883682	.	-	.	ID=exon_PVP01_1245800.1-E4;Parent=PVP01_1245800.1;gene_id=PVP01_1245800
PvP01_12_v2	VEuPathDB	exon	1883845	1883891	.	-	.	ID=exon_PVP01_1245800.1-E3;Parent=PVP01_1245800.1;gene_id=PVP01_1245800
PvP01_12_v2	VEuPathDB	exon	1883998	1884083	.	-	.	ID=exon_PVP01_1245800.1-E2;Parent=PVP01_1245800.1;gene_id=PVP01_1245800
PvP01_12_v2	VEuPathDB	exon	1884325	1885452	.	-	.	ID=exon_PVP01_1245800.1-E1;Parent=PVP01_1245800.1;gene_id=PVP01_1245800
PvP01_12_v2	VEuPathDB	CDS	1883280	1883358	.	-	1	ID=PVP01_1245800.1-p1-CDS5;Parent=PVP01_1245800.1;gene_id=PVP01_1245800;protein_source_id=PVP01_1245800.1-p1
PvP01_12_v2	VEuPathDB	CDS	1883616	1883682	.	-	2	ID=PVP01_1245800.1-p1-CDS4;Parent=PVP01_1245800.1;gene_id=PVP01_1245800;protein_source_id=PVP01_1245800.1-p1
PvP01_12_v2	VEuPathDB	CDS	1883845	1883891	.	-	1	ID=PVP01_1245800.1-p1-CDS3;Parent=PVP01_1245800.1;gene_id=PVP01_1245800;protein_source_id=PVP01_1245800.1-p1
PvP01_12_v2	VEuPathDB	CDS	1883998	1884083	.	-	0	ID=PVP01_1245800.1-p1-CDS2;Parent=PVP01_1245800.1;gene_id=PVP01_1245800;protein_source_id=PVP01_1245800.1-p1
PvP01_12_v2	VEuPathDB	CDS	1884325	1885452	.	-	0	ID=PVP01_1245800.1-p1-CDS1;Parent=PVP01_1245800.1;gene_id=PVP01_1245800;protein_source_id=PVP01_1245800.1-p1
PvP01_12_v2	VEuPathDB	three_prime_UTR	1882937	1883279	.	-	.	ID=utr_PVP01_1245800.1_1;Parent=PVP01_1245800.1
PvP01_11_v2	VEuPathDB	protein_coding_gene	663588	666683	.	-	.	ID=PVP01_1115500;description=phosphatase 2A regulatory subunit-related protein%2C putative
PvP01_11_v2	VEuPathDB	mRNA	663588	666683	.	-	.	ID=PVP01_1115500.1;Parent=PVP01_1115500;Note=3.1.3.16 (Protein-serine/threonine phosphatase);description=phosphatase 2A regulatory subunit-related protein%2C putative
PvP01_11_v2	VEuPathDB	exon	663588	666683	.	-	.	ID=exon_PVP01_1115500.1-E1;Parent=PVP01_1115500.1;gene_id=PVP01_1115500
PvP01_11_v2	VEuPathDB	CDS	663588	666683	.	-	0	ID=PVP01_1115500.1-p1-CDS1;Parent=PVP01_1115500.1;gene_id=PVP01_1115500;protein_source_id=PVP01_1115500.1-p1
PvP01_10_v2	VEuPathDB	protein_coding_gene	191237	193882	.	-	.	ID=PVP01_1003800;Name=SYN6;description=SNARE protein%2C putative
PvP01_10_v2	VEuPathDB	mRNA	191237	193882	.	-	.	ID=PVP01_1003800.1;Parent=PVP01_1003800;description=SNARE protein%2C putative
PvP01_10_v2	VEuPathDB	exon	191237	192304	.	-	.	ID=exon_PVP01_1003800.1-E2;Parent=PVP01_1003800.1;gene_id=PVP01_1003800
PvP01_10_v2	VEuPathDB	exon	192433	193882	.	-	.	ID=exon_PVP01_1003800.1-E1;Parent=PVP01_1003800.1;gene_id=PVP01_1003800
PvP01_10_v2	VEuPathDB	CDS	191930	192304	.	-	0	ID=PVP01_1003800.1-p1-CDS2;Parent=PVP01_1003800.1;gene_id=PVP01_1003800;protein_source_id=PVP01_1003800.1-p1
PvP01_10_v2	VEuPathDB	CDS	192433	192735	.	-	0	ID=PVP01_1003800.1-p1-CDS1;Parent=PVP01_1003800.1;gene_id=PVP01_1003800;protein_source_id=PVP01_1003800.1-p1
PvP01_10_v2	VEuPathDB	three_prime_UTR	191237	191929	.	-	.	ID=utr_PVP01_1003800.1_1;Parent=PVP01_1003800.1
PvP01_10_v2	VEuPathDB	five_prime_UTR	192736	193882	.	-	.	ID=utr_PVP01_1003800.1_2;Parent=PVP01_1003800.1
PvP01_07_v2	VEuPathDB	protein_coding_gene	554074	556640	.	-	.	ID=PVP01_0711400;description=conserved protein%2C unknown function
PvP01_07_v2	VEuPathDB	mRNA	554074	556640	.	-	.	ID=PVP01_0711400.1;Parent=PVP01_0711400;description=conserved protein%2C unknown function
PvP01_07_v2	VEuPathDB	exon	554074	554979	.	-	.	ID=exon_PVP01_0711400.1-E5;Parent=PVP01_0711400.1;gene_id=PVP01_0711400
PvP01_07_v2	VEuPathDB	exon	555195	555272	.	-	.	ID=exon_PVP01_0711400.1-E4;Parent=PVP01_0711400.1;gene_id=PVP01_0711400
PvP01_07_v2	VEuPathDB	exon	555380	555430	.	-	.	ID=exon_PVP01_0711400.1-E3;Parent=PVP01_0711400.1;gene_id=PVP01_0711400
PvP01_07_v2	VEuPathDB	exon	555559	555621	.	-	.	ID=exon_PVP01_0711400.1-E2;Parent=PVP01_0711400.1;gene_id=PVP01_0711400
PvP01_07_v2	VEuPathDB	exon	555796	556640	.	-	.	ID=exon_PVP01_0711400.1-E1;Parent=PVP01_0711400.1;gene_id=PVP01_0711400
PvP01_07_v2	VEuPathDB	CDS	554795	554979	.	-	2	ID=PVP01_0711400.1-p1-CDS5;Parent=PVP01_0711400.1;gene_id=PVP01_0711400;protein_source_id=PVP01_0711400.1-p1
PvP01_07_v2	VEuPathDB	CDS	555195	555272	.	-	2	ID=PVP01_0711400.1-p1-CDS4;Parent=PVP01_0711400.1;gene_id=PVP01_0711400;protein_source_id=PVP01_0711400.1-p1
PvP01_07_v2	VEuPathDB	CDS	555380	555430	.	-	2	ID=PVP01_0711400.1-p1-CDS3;Parent=PVP01_0711400.1;gene_id=PVP01_0711400;protein_source_id=PVP01_0711400.1-p1
PvP01_07_v2	VEuPathDB	CDS	555559	555621	.	-	2	ID=PVP01_0711400.1-p1-CDS2;Parent=PVP01_0711400.1;gene_id=PVP01_0711400;protein_source_id=PVP01_0711400.1-p1
PvP01_07_v2	VEuPathDB	CDS	555796	555862	.	-	0	ID=PVP01_0711400.1-p1-CDS1;Parent=PVP01_0711400.1;gene_id=PVP01_0711400;protein_source_id=PVP01_0711400.1-p1
PvP01_07_v2	VEuPathDB	three_prime_UTR	554074	554794	.	-	.	ID=utr_PVP01_0711400.1_1;Parent=PVP01_0711400.1
PvP01_07_v2	VEuPathDB	five_prime_UTR	555863	556640	.	-	.	ID=utr_PVP01_0711400.1_2;Parent=PVP01_0711400.1
PvP01_05_v2	VEuPathDB	pseudogene	137355	140550	.	-	.	ID=PVP01_0503300;description=PIR protein%2C pseudogene
PvP01_05_v2	VEuPathDB	pseudogenic_transcript	137355	140550	.	-	.	ID=PVP01_0503300.1;Parent=PVP01_0503300;description=PIR protein%2C pseudogene
PvP01_05_v2	VEuPathDB	exon	137355	137516	.	-	.	ID=exon_PVP01_0503300.1-E5;Parent=PVP01_0503300.1;gene_id=PVP01_0503300
PvP01_05_v2	VEuPathDB	exon	137652	138536	.	-	.	ID=exon_PVP01_0503300.1-E4;Parent=PVP01_0503300.1;gene_id=PVP01_0503300
PvP01_05_v2	VEuPathDB	exon	138700	139443	.	-	.	ID=exon_PVP01_0503300.1-E3;Parent=PVP01_0503300.1;gene_id=PVP01_0503300
PvP01_05_v2	VEuPathDB	exon	139606	140367	.	-	.	ID=exon_PVP01_0503300.1-E2;Parent=PVP01_0503300.1;gene_id=PVP01_0503300
PvP01_05_v2	VEuPathDB	exon	140497	140550	.	-	.	ID=exon_PVP01_0503300.1-E1;Parent=PVP01_0503300.1;gene_id=PVP01_0503300
PvP01_05_v2	VEuPathDB	CDS	139333	139443	.	-	0	ID=PVP01_0503300.1-p1-CDS3;Parent=PVP01_0503300.1;gene_id=PVP01_0503300;protein_source_id=PVP01_0503300.1-p1
PvP01_05_v2	VEuPathDB	CDS	139606	140367	.	-	0	ID=PVP01_0503300.1-p1-CDS2;Parent=PVP01_0503300.1;gene_id=PVP01_0503300;protein_source_id=PVP01_0503300.1-p1
PvP01_05_v2	VEuPathDB	CDS	140497	140550	.	-	0	ID=PVP01_0503300.1-p1-CDS1;Parent=PVP01_0503300.1;gene_id=PVP01_0503300;protein_source_id=PVP01_0503300.1-p1
PvP01_05_v2	VEuPathDB	three_prime_UTR	137355	137516	.	-	.	ID=utr_PVP01_0503300.1_1;Parent=PVP01_0503300.1
PvP01_05_v2	VEuPathDB	three_prime_UTR	137652	138536	.	-	.	ID=utr_PVP01_0503300.1_2;Parent=PVP01_0503300.1
PvP01_05_v2	VEuPathDB	three_prime_UTR	138700	139332	.	-	.	ID=utr_PVP01_0503300.1_3;Parent=PVP01_0503300.1
PvP01_04_v2	VEuPathDB	protein_coding_gene	870679	874245	.	-	.	ID=PVP01_0421500;description=conserved Plasmodium protein%2C unknown function
PvP01_04_v2	VEuPathDB	mRNA	870679	874245	.	-	.	ID=PVP01_0421500.1;Parent=PVP01_0421500;description=conserved Plasmodium protein%2C unknown function
PvP01_04_v2	VEuPathDB	exon	870679	874245	.	-	.	ID=exon_PVP01_0421500.1-E1;Parent=PVP01_0421500.1;gene_id=PVP01_0421500
PvP01_04_v2	VEuPathDB	CDS	871333	872883	.	-	0	ID=PVP01_0421500.1-p1-CDS1;Parent=PVP01_0421500.1;gene_id=PVP01_0421500;protein_source_id=PVP01_0421500.1-p1
PvP01_04_v2	VEuPathDB	three_prime_UTR	870679	871332	.	-	.	ID=utr_PVP01_0421500.1_1;Parent=PVP01_0421500.1
PvP01_04_v2	VEuPathDB	five_prime_UTR	872884	874245	.	-	.	ID=utr_PVP01_0421500.1_2;Parent=PVP01_0421500.1
PvP01_14_v2	VEuPathDB	protein_coding_gene	2621619	2625577	.	+	.	ID=PVP01_1460700;description=translation initiation factor SUI1%2C putative
PvP01_14_v2	VEuPathDB	mRNA	2621619	2625577	.	+	.	ID=PVP01_1460700.1;Parent=PVP01_1460700;description=translation initiation factor SUI1%2C putative
PvP01_14_v2	VEuPathDB	exon	2621619	2622694	.	+	.	ID=exon_PVP01_1460700.1-E1;Parent=PVP01_1460700.1;gene_id=PVP01_1460700
PvP01_14_v2	VEuPathDB	exon	2623161	2623261	.	+	.	ID=exon_PVP01_1460700.1-E2;Parent=PVP01_1460700.1;gene_id=PVP01_1460700
PvP01_14_v2	VEuPathDB	exon	2623501	2625577	.	+	.	ID=exon_PVP01_1460700.1-E3;Parent=PVP01_1460700.1;gene_id=PVP01_1460700
PvP01_14_v2	VEuPathDB	CDS	2622595	2622694	.	+	0	ID=PVP01_1460700.1-p1-CDS1;Parent=PVP01_1460700.1;gene_id=PVP01_1460700;protein_source_id=PVP01_1460700.1-p1
PvP01_14_v2	VEuPathDB	CDS	2623161	2623261	.	+	2	ID=PVP01_1460700.1-p1-CDS2;Parent=PVP01_1460700.1;gene_id=PVP01_1460700;protein_source_id=PVP01_1460700.1-p1
PvP01_14_v2	VEuPathDB	CDS	2623501	2623647	.	+	0	ID=PVP01_1460700.1-p1-CDS3;Parent=PVP01_1460700.1;gene_id=PVP01_1460700;protein_source_id=PVP01_1460700.1-p1
PvP01_14_v2	VEuPathDB	five_prime_UTR	2621619	2622594	.	+	.	ID=utr_PVP01_1460700.1_1;Parent=PVP01_1460700.1
PvP01_14_v2	VEuPathDB	three_prime_UTR	2623648	2625577	.	+	.	ID=utr_PVP01_1460700.1_2;Parent=PVP01_1460700.1
PvP01_12_v2	VEuPathDB	protein_coding_gene	2701937	2704200	.	+	.	ID=PVP01_1264900;Name=RPA3;description=replication factor A protein 3%2C putative
PvP01_12_v2	VEuPathDB	mRNA	2701937	2704200	.	+	.	ID=PVP01_1264900.1;Parent=PVP01_1264900;description=replication factor A protein 3%2C putative
PvP01_12_v2	VEuPathDB	exon	2701937	2702640	.	+	.	ID=exon_PVP01_1264900.1-E1;Parent=PVP01_1264900.1;gene_id=PVP01_1264900
PvP01_12_v2	VEuPathDB	exon	2702823	2702929	.	+	.	ID=exon_PVP01_1264900.1-E2;Parent=PVP01_1264900.1;gene_id=PVP01_1264900
PvP01_12_v2	VEuPathDB	exon	2703134	2703210	.	+	.	ID=exon_PVP01_1264900.1-E3;Parent=PVP01_1264900.1;gene_id=PVP01_1264900
PvP01_12_v2	VEuPathDB	exon	2703321	2703381	.	+	.	ID=exon_PVP01_1264900.1-E4;Parent=PVP01_1264900.1;gene_id=PVP01_1264900
PvP01_12_v2	VEuPathDB	exon	2703676	2704200	.	+	.	ID=exon_PVP01_1264900.1-E5;Parent=PVP01_1264900.1;gene_id=PVP01_1264900
PvP01_12_v2	VEuPathDB	CDS	2702621	2702640	.	+	0	ID=PVP01_1264900.1-p1-CDS1;Parent=PVP01_1264900.1;gene_id=PVP01_1264900;protein_source_id=PVP01_1264900.1-p1
PvP01_12_v2	VEuPathDB	CDS	2702823	2702929	.	+	1	ID=PVP01_1264900.1-p1-CDS2;Parent=PVP01_1264900.1;gene_id=PVP01_1264900;protein_source_id=PVP01_1264900.1-p1
PvP01_12_v2	VEuPathDB	CDS	2703134	2703210	.	+	2	ID=PVP01_1264900.1-p1-CDS3;Parent=PVP01_1264900.1;gene_id=PVP01_1264900;protein_source_id=PVP01_1264900.1-p1
PvP01_12_v2	VEuPathDB	CDS	2703321	2703381	.	+	0	ID=PVP01_1264900.1-p1-CDS4;Parent=PVP01_1264900.1;gene_id=PVP01_1264900;protein_source_id=PVP01_1264900.1-p1
PvP01_12_v2	VEuPathDB	CDS	2703676	2703740	.	+	2	ID=PVP01_1264900.1-p1-CDS5;Parent=PVP01_1264900.1;gene_id=PVP01_1264900;protein_source_id=PVP01_1264900.1-p1
PvP01_12_v2	VEuPathDB	five_prime_UTR	2701937	2702620	.	+	.	ID=utr_PVP01_1264900.1_1;Parent=PVP01_1264900.1
PvP01_12_v2	VEuPathDB	three_prime_UTR	2703741	2704200	.	+	.	ID=utr_PVP01_1264900.1_2;Parent=PVP01_1264900.1
PvP01_05_v2	VEuPathDB	protein_coding_gene	603373	605541	.	+	.	ID=PVP01_0514400;Name=LSM3;description=U6 snRNA-associated Sm-like protein LSm3%2C putative
PvP01_05_v2	VEuPathDB	mRNA	603373	605541	.	+	.	ID=PVP01_0514400.1;Parent=PVP01_0514400;description=U6 snRNA-associated Sm-like protein LSm3%2C putative
PvP01_05_v2	VEuPathDB	exon	603373	604030	.	+	.	ID=exon_PVP01_0514400.1-E1;Parent=PVP01_0514400.1;gene_id=PVP01_0514400
PvP01_05_v2	VEuPathDB	exon	604162	604247	.	+	.	ID=exon_PVP01_0514400.1-E2;Parent=PVP01_0514400.1;gene_id=PVP01_0514400
PvP01_05_v2	VEuPathDB	exon	604430	604519	.	+	.	ID=exon_PVP01_0514400.1-E3;Parent=PVP01_0514400.1;gene_id=PVP01_0514400
PvP01_05_v2	VEuPathDB	exon	604770	605541	.	+	.	ID=exon_PVP01_0514400.1-E4;Parent=PVP01_0514400.1;gene_id=PVP01_0514400
PvP01_05_v2	VEuPathDB	CDS	604006	604030	.	+	0	ID=PVP01_0514400.1-p1-CDS1;Parent=PVP01_0514400.1;gene_id=PVP01_0514400;protein_source_id=PVP01_0514400.1-p1
PvP01_05_v2	VEuPathDB	CDS	604162	604247	.	+	2	ID=PVP01_0514400.1-p1-CDS2;Parent=PVP01_0514400.1;gene_id=PVP01_0514400;protein_source_id=PVP01_0514400.1-p1
PvP01_05_v2	VEuPathDB	CDS	604430	604519	.	+	0	ID=PVP01_0514400.1-p1-CDS3;Parent=PVP01_0514400.1;gene_id=PVP01_0514400;protein_source_id=PVP01_0514400.1-p1
PvP01_05_v2	VEuPathDB	CDS	604770	604844	.	+	0	ID=PVP01_0514400.1-p1-CDS4;Parent=PVP01_0514400.1;gene_id=PVP01_0514400;protein_source_id=PVP01_0514400.1-p1
PvP01_05_v2	VEuPathDB	five_prime_UTR	603373	604005	.	+	.	ID=utr_PVP01_0514400.1_1;Parent=PVP01_0514400.1
PvP01_05_v2	VEuPathDB	three_prime_UTR	604845	605541	.	+	.	ID=utr_PVP01_0514400.1_2;Parent=PVP01_0514400.1
PvP01_04_v2	VEuPathDB	protein_coding_gene	433540	437856	.	-	.	ID=PVP01_0410600;description=conserved Plasmodium protein%2C unknown function
PvP01_04_v2	VEuPathDB	mRNA	433540	437856	.	-	.	ID=PVP01_0410600.1;Parent=PVP01_0410600;description=conserved Plasmodium protein%2C unknown function
PvP01_04_v2	VEuPathDB	exon	433540	437856	.	-	.	ID=exon_PVP01_0410600.1-E1;Parent=PVP01_0410600.1;gene_id=PVP01_0410600
PvP01_04_v2	VEuPathDB	CDS	433540	437856	.	-	0	ID=PVP01_0410600.1-p1-CDS1;Parent=PVP01_0410600.1;gene_id=PVP01_0410600;protein_source_id=PVP01_0410600.1-p1
PvP01_10_v2	VEuPathDB	protein_coding_gene	1284264	1286090	.	+	.	ID=PVP01_1029700;description=conserved Plasmodium protein%2C unknown function
PvP01_10_v2	VEuPathDB	mRNA	1284264	1286090	.	+	.	ID=PVP01_1029700.1;Parent=PVP01_1029700;description=conserved Plasmodium protein%2C unknown function
PvP01_10_v2	VEuPathDB	exon	1284264	1285102	.	+	.	ID=exon_PVP01_1029700.1-E1;Parent=PVP01_1029700.1;gene_id=PVP01_1029700
PvP01_10_v2	VEuPathDB	exon	1285298	1285496	.	+	.	ID=exon_PVP01_1029700.1-E2;Parent=PVP01_1029700.1;gene_id=PVP01_1029700
PvP01_10_v2	VEuPathDB	exon	1285623	1285685	.	+	.	ID=exon_PVP01_1029700.1-E3;Parent=PVP01_1029700.1;gene_id=PVP01_1029700
PvP01_10_v2	VEuPathDB	exon	1285825	1286090	.	+	.	ID=exon_PVP01_1029700.1-E4;Parent=PVP01_1029700.1;gene_id=PVP01_1029700
PvP01_10_v2	VEuPathDB	CDS	1284783	1285102	.	+	0	ID=PVP01_1029700.1-p1-CDS1;Parent=PVP01_1029700.1;gene_id=PVP01_1029700;protein_source_id=PVP01_1029700.1-p1
PvP01_10_v2	VEuPathDB	CDS	1285298	1285496	.	+	1	ID=PVP01_1029700.1-p1-CDS2;Parent=PVP01_1029700.1;gene_id=PVP01_1029700;protein_source_id=PVP01_1029700.1-p1
PvP01_10_v2	VEuPathDB	CDS	1285623	1285685	.	+	0	ID=PVP01_1029700.1-p1-CDS3;Parent=PVP01_1029700.1;gene_id=PVP01_1029700;protein_source_id=PVP01_1029700.1-p1
PvP01_10_v2	VEuPathDB	CDS	1285825	1285920	.	+	0	ID=PVP01_1029700.1-p1-CDS4;Parent=PVP01_1029700.1;gene_id=PVP01_1029700;protein_source_id=PVP01_1029700.1-p1
PvP01_10_v2	VEuPathDB	five_prime_UTR	1284264	1284782	.	+	.	ID=utr_PVP01_1029700.1_1;Parent=PVP01_1029700.1
PvP01_10_v2	VEuPathDB	three_prime_UTR	1285921	1286090	.	+	.	ID=utr_PVP01_1029700.1_2;Parent=PVP01_1029700.1
PvP01_08_v2	VEuPathDB	protein_coding_gene	1483512	1494787	.	+	.	ID=PVP01_0835100;description=conserved Plasmodium protein%2C unknown function
PvP01_08_v2	VEuPathDB	mRNA	1483512	1494787	.	+	.	ID=PVP01_0835100.1;Parent=PVP01_0835100;description=conserved Plasmodium protein%2C unknown function
PvP01_08_v2	VEuPathDB	exon	1483512	1484082	.	+	.	ID=exon_PVP01_0835100.1-E1;Parent=PVP01_0835100.1;gene_id=PVP01_0835100
PvP01_08_v2	VEuPathDB	exon	1484307	1494787	.	+	.	ID=exon_PVP01_0835100.1-E2;Parent=PVP01_0835100.1;gene_id=PVP01_0835100
PvP01_08_v2	VEuPathDB	CDS	1483512	1484082	.	+	0	ID=PVP01_0835100.1-p1-CDS1;Parent=PVP01_0835100.1;gene_id=PVP01_0835100;protein_source_id=PVP01_0835100.1-p1
PvP01_08_v2	VEuPathDB	CDS	1484307	1494787	.	+	2	ID=PVP01_0835100.1-p1-CDS2;Parent=PVP01_0835100.1;gene_id=PVP01_0835100;protein_source_id=PVP01_0835100.1-p1
PvP01_10_v2	VEuPathDB	protein_coding_gene	1242450	1249774	.	+	.	ID=PVP01_1029000;description=MMS19-like protein%2C putative
PvP01_10_v2	VEuPathDB	mRNA	1242450	1249774	.	+	.	ID=PVP01_1029000.1;Parent=PVP01_1029000;description=MMS19-like protein%2C putative
PvP01_10_v2	VEuPathDB	exon	1242450	1249565	.	+	.	ID=exon_PVP01_1029000.1-E1;Parent=PVP01_1029000.1;gene_id=PVP01_1029000
PvP01_10_v2	VEuPathDB	exon	1249688	1249774	.	+	.	ID=exon_PVP01_1029000.1-E2;Parent=PVP01_1029000.1;gene_id=PVP01_1029000
PvP01_10_v2	VEuPathDB	CDS	1242450	1249565	.	+	0	ID=PVP01_1029000.1-p1-CDS1;Parent=PVP01_1029000.1;gene_id=PVP01_1029000;protein_source_id=PVP01_1029000.1-p1
PvP01_10_v2	VEuPathDB	CDS	1249688	1249774	.	+	0	ID=PVP01_1029000.1-p1-CDS2;Parent=PVP01_1029000.1;gene_id=PVP01_1029000;protein_source_id=PVP01_1029000.1-p1
PvP01_05_v2	VEuPathDB	protein_coding_gene	580432	582036	.	-	.	ID=PVP01_0513900;description=conserved Plasmodium protein%2C unknown function
PvP01_05_v2	VEuPathDB	mRNA	580432	582036	.	-	.	ID=PVP01_0513900.1;Parent=PVP01_0513900;description=conserved Plasmodium protein%2C unknown function
PvP01_05_v2	VEuPathDB	exon	580432	580618	.	-	.	ID=exon_PVP01_0513900.1-E2;Parent=PVP01_0513900.1;gene_id=PVP01_0513900
PvP01_05_v2	VEuPathDB	exon	580811	582036	.	-	.	ID=exon_PVP01_0513900.1-E1;Parent=PVP01_0513900.1;gene_id=PVP01_0513900
PvP01_05_v2	VEuPathDB	CDS	580432	580618	.	-	1	ID=PVP01_0513900.1-p1-CDS2;Parent=PVP01_0513900.1;gene_id=PVP01_0513900;protein_source_id=PVP01_0513900.1-p1
PvP01_05_v2	VEuPathDB	CDS	580811	582036	.	-	0	ID=PVP01_0513900.1-p1-CDS1;Parent=PVP01_0513900.1;gene_id=PVP01_0513900;protein_source_id=PVP01_0513900.1-p1
PvP01_12_v2	VEuPathDB	protein_coding_gene	762928	765794	.	-	.	ID=PVP01_1218600;description=conserved Plasmodium protein%2C unknown function
PvP01_12_v2	VEuPathDB	mRNA	762928	765794	.	-	.	ID=PVP01_1218600.1;Parent=PVP01_1218600;description=conserved Plasmodium protein%2C unknown function
PvP01_12_v2	VEuPathDB	exon	762928	763281	.	-	.	ID=exon_PVP01_1218600.1-E3;Parent=PVP01_1218600.1;gene_id=PVP01_1218600
PvP01_12_v2	VEuPathDB	exon	763433	764157	.	-	.	ID=exon_PVP01_1218600.1-E2;Parent=PVP01_1218600.1;gene_id=PVP01_1218600
PvP01_12_v2	VEuPathDB	exon	764376	765794	.	-	.	ID=exon_PVP01_1218600.1-E1;Parent=PVP01_1218600.1;gene_id=PVP01_1218600
PvP01_12_v2	VEuPathDB	CDS	763165	763281	.	-	0	ID=PVP01_1218600.1-p1-CDS3;Parent=PVP01_1218600.1;gene_id=PVP01_1218600;protein_source_id=PVP01_1218600.1-p1
PvP01_12_v2	VEuPathDB	CDS	763433	764157	.	-	2	ID=PVP01_1218600.1-p1-CDS2;Parent=PVP01_1218600.1;gene_id=PVP01_1218600;protein_source_id=PVP01_1218600.1-p1
PvP01_12_v2	VEuPathDB	CDS	764376	764913	.	-	0	ID=PVP01_1218600.1-p1-CDS1;Parent=PVP01_1218600.1;gene_id=PVP01_1218600;protein_source_id=PVP01_1218600.1-p1
PvP01_12_v2	VEuPathDB	three_prime_UTR	762928	763164	.	-	.	ID=utr_PVP01_1218600.1_1;Parent=PVP01_1218600.1
PvP01_12_v2	VEuPathDB	five_prime_UTR	764914	765794	.	-	.	ID=utr_PVP01_1218600.1_2;Parent=PVP01_1218600.1
Transfer.PvP01_00_10.final	VEuPathDB	protein_coding_gene	124478	126132	.	+	.	ID=PVP01_0004190;description=PIR protein
Transfer.PvP01_00_10.final	VEuPathDB	mRNA	124478	126132	.	+	.	ID=PVP01_0004190.1;Parent=PVP01_0004190;description=PIR protein
Transfer.PvP01_00_10.final	VEuPathDB	exon	124478	124504	.	+	.	ID=exon_PVP01_0004190.1-E1;Parent=PVP01_0004190.1;gene_id=PVP01_0004190
Transfer.PvP01_00_10.final	VEuPathDB	exon	124644	125858	.	+	.	ID=exon_PVP01_0004190.1-E2;Parent=PVP01_0004190.1;gene_id=PVP01_0004190
Transfer.PvP01_00_10.final	VEuPathDB	exon	125971	126132	.	+	.	ID=exon_PVP01_0004190.1-E3;Parent=PVP01_0004190.1;gene_id=PVP01_0004190
Transfer.PvP01_00_10.final	VEuPathDB	CDS	124478	124504	.	+	0	ID=PVP01_0004190.1-p1-CDS1;Parent=PVP01_0004190.1;gene_id=PVP01_0004190;protein_source_id=PVP01_0004190.1-p1
Transfer.PvP01_00_10.final	VEuPathDB	CDS	124644	125858	.	+	0	ID=PVP01_0004190.1-p1-CDS2;Parent=PVP01_0004190.1;gene_id=PVP01_0004190;protein_source_id=PVP01_0004190.1-p1
Transfer.PvP01_00_10.final	VEuPathDB	CDS	125971	126132	.	+	0	ID=PVP01_0004190.1-p1-CDS3;Parent=PVP01_0004190.1;gene_id=PVP01_0004190;protein_source_id=PVP01_0004190.1-p1
PvP01_13_v2	VEuPathDB	protein_coding_gene	1548781	1553124	.	+	.	ID=PVP01_1335900;description=conserved Plasmodium protein%2C unknown function
PvP01_13_v2	VEuPathDB	mRNA	1548781	1553124	.	+	.	ID=PVP01_1335900.1;Parent=PVP01_1335900;description=conserved Plasmodium protein%2C unknown function
PvP01_13_v2	VEuPathDB	exon	1548781	1549190	.	+	.	ID=exon_PVP01_1335900.1-E1;Parent=PVP01_1335900.1;gene_id=PVP01_1335900
PvP01_13_v2	VEuPathDB	exon	1549583	1549662	.	+	.	ID=exon_PVP01_1335900.1-E2;Parent=PVP01_1335900.1;gene_id=PVP01_1335900
PvP01_13_v2	VEuPathDB	exon	1549827	1549951	.	+	.	ID=exon_PVP01_1335900.1-E3;Parent=PVP01_1335900.1;gene_id=PVP01_1335900
PvP01_13_v2	VEuPathDB	exon	1550046	1550136	.	+	.	ID=exon_PVP01_1335900.1-E4;Parent=PVP01_1335900.1;gene_id=PVP01_1335900
PvP01_13_v2	VEuPathDB	exon	1550382	1553124	.	+	.	ID=exon_PVP01_1335900.1-E5;Parent=PVP01_1335900.1;gene_id=PVP01_1335900
PvP01_13_v2	VEuPathDB	CDS	1550540	1551862	.	+	0	ID=PVP01_1335900.1-p1-CDS1;Parent=PVP01_1335900.1;gene_id=PVP01_1335900;protein_source_id=PVP01_1335900.1-p1
PvP01_13_v2	VEuPathDB	five_prime_UTR	1548781	1549190	.	+	.	ID=utr_PVP01_1335900.1_1;Parent=PVP01_1335900.1
PvP01_13_v2	VEuPathDB	five_prime_UTR	1549583	1549662	.	+	.	ID=utr_PVP01_1335900.1_2;Parent=PVP01_1335900.1
PvP01_13_v2	VEuPathDB	five_prime_UTR	1549827	1549951	.	+	.	ID=utr_PVP01_1335900.1_3;Parent=PVP01_1335900.1
PvP01_13_v2	VEuPathDB	five_prime_UTR	1550046	1550136	.	+	.	ID=utr_PVP01_1335900.1_4;Parent=PVP01_1335900.1
PvP01_13_v2	VEuPathDB	five_prime_UTR	1550382	1550539	.	+	.	ID=utr_PVP01_1335900.1_5;Parent=PVP01_1335900.1
PvP01_13_v2	VEuPathDB	three_prime_UTR	1551863	1553124	.	+	.	ID=utr_PVP01_1335900.1_6;Parent=PVP01_1335900.1
PvP01_14_v2	VEuPathDB	protein_coding_gene	2211527	2218445	.	+	.	ID=PVP01_1450900;Name=ND9;description=Nd9 protein%2C putative
PvP01_14_v2	VEuPathDB	mRNA	2211527	2218445	.	+	.	ID=PVP01_1450900.1;Parent=PVP01_1450900;description=Nd9 protein%2C putative
PvP01_14_v2	VEuPathDB	exon	2211527	2212290	.	+	.	ID=exon_PVP01_1450900.1-E1;Parent=PVP01_1450900.1;gene_id=PVP01_1450900
PvP01_14_v2	VEuPathDB	exon	2212399	2212497	.	+	.	ID=exon_PVP01_1450900.1-E2;Parent=PVP01_1450900.1;gene_id=PVP01_1450900
PvP01_14_v2	VEuPathDB	exon	2212673	2212779	.	+	.	ID=exon_PVP01_1450900.1-E3;Parent=PVP01_1450900.1;gene_id=PVP01_1450900
PvP01_14_v2	VEuPathDB	exon	2212986	2213041	.	+	.	ID=exon_PVP01_1450900.1-E4;Parent=PVP01_1450900.1;gene_id=PVP01_1450900
PvP01_14_v2	VEuPathDB	exon	2213287	2213334	.	+	.	ID=exon_PVP01_1450900.1-E5;Parent=PVP01_1450900.1;gene_id=PVP01_1450900
PvP01_14_v2	VEuPathDB	exon	2213535	2213590	.	+	.	ID=exon_PVP01_1450900.1-E6;Parent=PVP01_1450900.1;gene_id=PVP01_1450900
PvP01_14_v2	VEuPathDB	exon	2213740	2213793	.	+	.	ID=exon_PVP01_1450900.1-E7;Parent=PVP01_1450900.1;gene_id=PVP01_1450900
PvP01_14_v2	VEuPathDB	exon	2213948	2214040	.	+	.	ID=exon_PVP01_1450900.1-E8;Parent=PVP01_1450900.1;gene_id=PVP01_1450900
PvP01_14_v2	VEuPathDB	exon	2214177	2214231	.	+	.	ID=exon_PVP01_1450900.1-E9;Parent=PVP01_1450900.1;gene_id=PVP01_1450900
PvP01_14_v2	VEuPathDB	exon	2214365	2214436	.	+	.	ID=exon_PVP01_1450900.1-E10;Parent=PVP01_1450900.1;gene_id=PVP01_1450900
PvP01_14_v2	VEuPathDB	exon	2214610	2214694	.	+	.	ID=exon_PVP01_1450900.1-E11;Parent=PVP01_1450900.1;gene_id=PVP01_1450900
PvP01_14_v2	VEuPathDB	exon	2214877	2214964	.	+	.	ID=exon_PVP01_1450900.1-E12;Parent=PVP01_1450900.1;gene_id=PVP01_1450900
PvP01_14_v2	VEuPathDB	exon	2215163	2215244	.	+	.	ID=exon_PVP01_1450900.1-E13;Parent=PVP01_1450900.1;gene_id=PVP01_1450900
PvP01_14_v2	VEuPathDB	exon	2215425	2215508	.	+	.	ID=exon_PVP01_1450900.1-E14;Parent=PVP01_1450900.1;gene_id=PVP01_1450900
PvP01_14_v2	VEuPathDB	exon	2215662	2215766	.	+	.	ID=exon_PVP01_1450900.1-E15;Parent=PVP01_1450900.1;gene_id=PVP01_1450900
PvP01_14_v2	VEuPathDB	exon	2215897	2215961	.	+	.	ID=exon_PVP01_1450900.1-E16;Parent=PVP01_1450900.1;gene_id=PVP01_1450900
PvP01_14_v2	VEuPathDB	exon	2216055	2218445	.	+	.	ID=exon_PVP01_1450900.1-E17;Parent=PVP01_1450900.1;gene_id=PVP01_1450900
PvP01_14_v2	VEuPathDB	CDS	2212039	2212290	.	+	0	ID=PVP01_1450900.1-p1-CDS1;Parent=PVP01_1450900.1;gene_id=PVP01_1450900;protein_source_id=PVP01_1450900.1-p1
PvP01_14_v2	VEuPathDB	CDS	2212399	2212497	.	+	0	ID=PVP01_1450900.1-p1-CDS2;Parent=PVP01_1450900.1;gene_id=PVP01_1450900;protein_source_id=PVP01_1450900.1-p1
PvP01_14_v2	VEuPathDB	CDS	2212673	2212779	.	+	0	ID=PVP01_1450900.1-p1-CDS3;Parent=PVP01_1450900.1;gene_id=PVP01_1450900;protein_source_id=PVP01_1450900.1-p1
PvP01_14_v2	VEuPathDB	CDS	2212986	2213041	.	+	1	ID=PVP01_1450900.1-p1-CDS4;Parent=PVP01_1450900.1;gene_id=PVP01_1450900;protein_source_id=PVP01_1450900.1-p1
PvP01_14_v2	VEuPathDB	CDS	2213287	2213334	.	+	2	ID=PVP01_1450900.1-p1-CDS5;Parent=PVP01_1450900.1;gene_id=PVP01_1450900;protein_source_id=PVP01_1450900.1-p1
PvP01_14_v2	VEuPathDB	CDS	2213535	2213590	.	+	2	ID=PVP01_1450900.1-p1-CDS6;Parent=PVP01_1450900.1;gene_id=PVP01_1450900;protein_source_id=PVP01_1450900.1-p1
PvP01_14_v2	VEuPathDB	CDS	2213740	2213793	.	+	0	ID=PVP01_1450900.1-p1-CDS7;Parent=PVP01_1450900.1;gene_id=PVP01_1450900;protein_source_id=PVP01_1450900.1-p1
PvP01_14_v2	VEuPathDB	CDS	2213948	2214040	.	+	0	ID=PVP01_1450900.1-p1-CDS8;Parent=PVP01_1450900.1;gene_id=PVP01_1450900;protein_source_id=PVP01_1450900.1-p1
PvP01_14_v2	VEuPathDB	CDS	2214177	2214231	.	+	0	ID=PVP01_1450900.1-p1-CDS9;Parent=PVP01_1450900.1;gene_id=PVP01_1450900;protein_source_id=PVP01_1450900.1-p1
PvP01_14_v2	VEuPathDB	CDS	2214365	2214436	.	+	2	ID=PVP01_1450900.1-p1-CDS10;Parent=PVP01_1450900.1;gene_id=PVP01_1450900;protein_source_id=PVP01_1450900.1-p1
PvP01_14_v2	VEuPathDB	CDS	2214610	2214694	.	+	2	ID=PVP01_1450900.1-p1-CDS11;Parent=PVP01_1450900.1;gene_id=PVP01_1450900;protein_source_id=PVP01_1450900.1-p1
PvP01_14_v2	VEuPathDB	CDS	2214877	2214964	.	+	1	ID=PVP01_1450900.1-p1-CDS12;Parent=PVP01_1450900.1;gene_id=PVP01_1450900;protein_source_id=PVP01_1450900.1-p1
PvP01_14_v2	VEuPathDB	CDS	2215163	2215244	.	+	0	ID=PVP01_1450900.1-p1-CDS13;Parent=PVP01_1450900.1;gene_id=PVP01_1450900;protein_source_id=PVP01_1450900.1-p1
PvP01_14_v2	VEuPathDB	CDS	2215425	2215508	.	+	2	ID=PVP01_1450900.1-p1-CDS14;Parent=PVP01_1450900.1;gene_id=PVP01_1450900;protein_source_id=PVP01_1450900.1-p1
PvP01_14_v2	VEuPathDB	CDS	2215662	2215766	.	+	2	ID=PVP01_1450900.1-p1-CDS15;Parent=PVP01_1450900.1;gene_id=PVP01_1450900;protein_source_id=PVP01_1450900.1-p1
PvP01_14_v2	VEuPathDB	CDS	2215897	2215961	.	+	2	ID=PVP01_1450900.1-p1-CDS16;Parent=PVP01_1450900.1;gene_id=PVP01_1450900;protein_source_id=PVP01_1450900.1-p1
PvP01_14_v2	VEuPathDB	CDS	2216055	2217299	.	+	0	ID=PVP01_1450900.1-p1-CDS17;Parent=PVP01_1450900.1;gene_id=PVP01_1450900;protein_source_id=PVP01_1450900.1-p1
PvP01_14_v2	VEuPathDB	five_prime_UTR	2211527	2212038	.	+	.	ID=utr_PVP01_1450900.1_1;Parent=PVP01_1450900.1
PvP01_14_v2	VEuPathDB	three_prime_UTR	2217300	2218445	.	+	.	ID=utr_PVP01_1450900.1_2;Parent=PVP01_1450900.1
PvP01_12_v2	VEuPathDB	protein_coding_gene	2146373	2149985	.	-	.	ID=PVP01_1252600;Name=APP;description=aminopeptidase P%2C putative
PvP01_12_v2	VEuPathDB	mRNA	2146373	2149985	.	-	.	ID=PVP01_1252600.1;Parent=PVP01_1252600;Note=3.4.11.9 (Xaa-Pro aminopeptidase);description=aminopeptidase P%2C putative
PvP01_12_v2	VEuPathDB	exon	2146373	2149985	.	-	.	ID=exon_PVP01_1252600.1-E1;Parent=PVP01_1252600.1;gene_id=PVP01_1252600
PvP01_12_v2	VEuPathDB	CDS	2146979	2149429	.	-	0	ID=PVP01_1252600.1-p1-CDS1;Parent=PVP01_1252600.1;gene_id=PVP01_1252600;protein_source_id=PVP01_1252600.1-p1
PvP01_12_v2	VEuPathDB	three_prime_UTR	2146373	2146978	.	-	.	ID=utr_PVP01_1252600.1_1;Parent=PVP01_1252600.1
PvP01_12_v2	VEuPathDB	five_prime_UTR	2149430	2149985	.	-	.	ID=utr_PVP01_1252600.1_2;Parent=PVP01_1252600.1
PvP01_04_v2	VEuPathDB	protein_coding_gene	31244	32495	.	+	.	ID=PVP01_0400800;description=PIR protein
PvP01_04_v2	VEuPathDB	mRNA	31244	32495	.	+	.	ID=PVP01_0400800.1;Parent=PVP01_0400800;description=PIR protein
PvP01_04_v2	VEuPathDB	exon	31244	31259	.	+	.	ID=exon_PVP01_0400800.1-E1;Parent=PVP01_0400800.1;gene_id=PVP01_0400800
PvP01_04_v2	VEuPathDB	exon	31448	32217	.	+	.	ID=exon_PVP01_0400800.1-E2;Parent=PVP01_0400800.1;gene_id=PVP01_0400800
PvP01_04_v2	VEuPathDB	exon	32334	32495	.	+	.	ID=exon_PVP01_0400800.1-E3;Parent=PVP01_0400800.1;gene_id=PVP01_0400800
PvP01_04_v2	VEuPathDB	CDS	31244	31259	.	+	0	ID=PVP01_0400800.1-p1-CDS1;Parent=PVP01_0400800.1;gene_id=PVP01_0400800;protein_source_id=PVP01_0400800.1-p1
PvP01_04_v2	VEuPathDB	CDS	31448	32217	.	+	2	ID=PVP01_0400800.1-p1-CDS2;Parent=PVP01_0400800.1;gene_id=PVP01_0400800;protein_source_id=PVP01_0400800.1-p1
PvP01_04_v2	VEuPathDB	CDS	32334	32495	.	+	0	ID=PVP01_0400800.1-p1-CDS3;Parent=PVP01_0400800.1;gene_id=PVP01_0400800;protein_source_id=PVP01_0400800.1-p1
Transfer.PvP01_00_98.final	VEuPathDB	protein_coding_gene	290	913	.	+	.	ID=PVP01_0010300;description=Plasmodium exported protein%2C unknown function
Transfer.PvP01_00_98.final	VEuPathDB	mRNA	290	913	.	+	.	ID=PVP01_0010300.1;Parent=PVP01_0010300;description=Plasmodium exported protein%2C unknown function
Transfer.PvP01_00_98.final	VEuPathDB	exon	290	913	.	+	.	ID=exon_PVP01_0010300.1-E1;Parent=PVP01_0010300.1;gene_id=PVP01_0010300
Transfer.PvP01_00_98.final	VEuPathDB	CDS	290	913	.	+	0	ID=PVP01_0010300.1-p1-CDS1;Parent=PVP01_0010300.1;gene_id=PVP01_0010300;protein_source_id=PVP01_0010300.1-p1
Transfer.PvP01_00_197.final	VEuPathDB	protein_coding_gene	201	869	.	-	.	ID=PVP01_0010830;description=Plasmodium exported protein%2C unknown function
Transfer.PvP01_00_197.final	VEuPathDB	mRNA	201	869	.	-	.	ID=PVP01_0010830.1;Parent=PVP01_0010830;description=Plasmodium exported protein%2C unknown function
Transfer.PvP01_00_197.final	VEuPathDB	exon	201	869	.	-	.	ID=exon_PVP01_0010830.1-E1;Parent=PVP01_0010830.1;gene_id=PVP01_0010830
Transfer.PvP01_00_197.final	VEuPathDB	CDS	201	869	.	-	0	ID=PVP01_0010830.1-p1-CDS1;Parent=PVP01_0010830.1;gene_id=PVP01_0010830;protein_source_id=PVP01_0010830.1-p1
PvP01_13_v2	VEuPathDB	protein_coding_gene	1617864	1624135	.	-	.	ID=PVP01_1337600;description=DnaJ protein%2C putative
PvP01_13_v2	VEuPathDB	mRNA	1617864	1624135	.	-	.	ID=PVP01_1337600.1;Parent=PVP01_1337600;description=DnaJ protein%2C putative
PvP01_13_v2	VEuPathDB	exon	1617864	1618492	.	-	.	ID=exon_PVP01_1337600.1-E2;Parent=PVP01_1337600.1;gene_id=PVP01_1337600
PvP01_13_v2	VEuPathDB	exon	1619205	1624135	.	-	.	ID=exon_PVP01_1337600.1-E1;Parent=PVP01_1337600.1;gene_id=PVP01_1337600
PvP01_13_v2	VEuPathDB	CDS	1618430	1618492	.	-	0	ID=PVP01_1337600.1-p1-CDS2;Parent=PVP01_1337600.1;gene_id=PVP01_1337600;protein_source_id=PVP01_1337600.1-p1
PvP01_13_v2	VEuPathDB	CDS	1619205	1620701	.	-	0	ID=PVP01_1337600.1-p1-CDS1;Parent=PVP01_1337600.1;gene_id=PVP01_1337600;protein_source_id=PVP01_1337600.1-p1
PvP01_13_v2	VEuPathDB	three_prime_UTR	1617864	1618429	.	-	.	ID=utr_PVP01_1337600.1_1;Parent=PVP01_1337600.1
PvP01_13_v2	VEuPathDB	five_prime_UTR	1620702	1624135	.	-	.	ID=utr_PVP01_1337600.1_2;Parent=PVP01_1337600.1
PvP01_01_v2	VEuPathDB	protein_coding_gene	742142	745028	.	+	.	ID=PVP01_0116400;description=proteasome subunit beta type-4%2C putative
PvP01_01_v2	VEuPathDB	mRNA	742142	745028	.	+	.	ID=PVP01_0116400.1;Parent=PVP01_0116400;Note=3.4.25.1 (Proteasome endopeptidase complex);description=proteasome subunit beta type-4%2C putative
PvP01_01_v2	VEuPathDB	exon	742142	744059	.	+	.	ID=exon_PVP01_0116400.1-E1;Parent=PVP01_0116400.1;gene_id=PVP01_0116400
PvP01_01_v2	VEuPathDB	exon	744214	745028	.	+	.	ID=exon_PVP01_0116400.1-E2;Parent=PVP01_0116400.1;gene_id=PVP01_0116400
PvP01_01_v2	VEuPathDB	CDS	743975	744059	.	+	0	ID=PVP01_0116400.1-p1-CDS1;Parent=PVP01_0116400.1;gene_id=PVP01_0116400;protein_source_id=PVP01_0116400.1-p1
PvP01_01_v2	VEuPathDB	CDS	744214	744899	.	+	2	ID=PVP01_0116400.1-p1-CDS2;Parent=PVP01_0116400.1;gene_id=PVP01_0116400;protein_source_id=PVP01_0116400.1-p1
PvP01_01_v2	VEuPathDB	five_prime_UTR	742142	743974	.	+	.	ID=utr_PVP01_0116400.1_1;Parent=PVP01_0116400.1
PvP01_01_v2	VEuPathDB	three_prime_UTR	744900	745028	.	+	.	ID=utr_PVP01_0116400.1_2;Parent=PVP01_0116400.1
PvP01_10_v2	VEuPathDB	protein_coding_gene	1221181	1224628	.	+	.	ID=PVP01_1028600;description=conserved protein%2C unknown function
PvP01_10_v2	VEuPathDB	mRNA	1221181	1224628	.	+	.	ID=PVP01_1028600.1;Parent=PVP01_1028600;description=conserved protein%2C unknown function
PvP01_10_v2	VEuPathDB	exon	1221181	1224628	.	+	.	ID=exon_PVP01_1028600.1-E1;Parent=PVP01_1028600.1;gene_id=PVP01_1028600
PvP01_10_v2	VEuPathDB	CDS	1221691	1223937	.	+	0	ID=PVP01_1028600.1-p1-CDS1;Parent=PVP01_1028600.1;gene_id=PVP01_1028600;protein_source_id=PVP01_1028600.1-p1
PvP01_10_v2	VEuPathDB	five_prime_UTR	1221181	1221690	.	+	.	ID=utr_PVP01_1028600.1_1;Parent=PVP01_1028600.1
PvP01_10_v2	VEuPathDB	three_prime_UTR	1223938	1224628	.	+	.	ID=utr_PVP01_1028600.1_2;Parent=PVP01_1028600.1
Transfer.PvP01_00_1.final	VEuPathDB	protein_coding_gene	354258	355568	.	-	.	ID=PVP01_0000790;description=PIR protein
Transfer.PvP01_00_1.final	VEuPathDB	mRNA	354258	355568	.	-	.	ID=PVP01_0000790.1;Parent=PVP01_0000790;description=PIR protein
Transfer.PvP01_00_1.final	VEuPathDB	exon	354258	354431	.	-	.	ID=exon_PVP01_0000790.1-E3;Parent=PVP01_0000790.1;gene_id=PVP01_0000790
Transfer.PvP01_00_1.final	VEuPathDB	exon	354554	355405	.	-	.	ID=exon_PVP01_0000790.1-E2;Parent=PVP01_0000790.1;gene_id=PVP01_0000790
Transfer.PvP01_00_1.final	VEuPathDB	exon	355557	355568	.	-	.	ID=exon_PVP01_0000790.1-E1;Parent=PVP01_0000790.1;gene_id=PVP01_0000790
Transfer.PvP01_00_1.final	VEuPathDB	CDS	354258	354431	.	-	0	ID=PVP01_0000790.1-p1-CDS3;Parent=PVP01_0000790.1;gene_id=PVP01_0000790;protein_source_id=PVP01_0000790.1-p1
Transfer.PvP01_00_1.final	VEuPathDB	CDS	354554	355405	.	-	0	ID=PVP01_0000790.1-p1-CDS2;Parent=PVP01_0000790.1;gene_id=PVP01_0000790;protein_source_id=PVP01_0000790.1-p1
Transfer.PvP01_00_1.final	VEuPathDB	CDS	355557	355568	.	-	0	ID=PVP01_0000790.1-p1-CDS1;Parent=PVP01_0000790.1;gene_id=PVP01_0000790;protein_source_id=PVP01_0000790.1-p1
PvP01_11_v2	VEuPathDB	protein_coding_gene	1420989	1425730	.	+	.	ID=PVP01_1133300;Name=COG4;description=conserved oligomeric Golgi complex subunit 4%2C putative
PvP01_11_v2	VEuPathDB	mRNA	1420989	1425730	.	+	.	ID=PVP01_1133300.1;Parent=PVP01_1133300;description=conserved oligomeric Golgi complex subunit 4%2C putative
PvP01_11_v2	VEuPathDB	exon	1420989	1424913	.	+	.	ID=exon_PVP01_1133300.1-E1;Parent=PVP01_1133300.1;gene_id=PVP01_1133300
PvP01_11_v2	VEuPathDB	exon	1425060	1425730	.	+	.	ID=exon_PVP01_1133300.1-E2;Parent=PVP01_1133300.1;gene_id=PVP01_1133300
PvP01_11_v2	VEuPathDB	CDS	1421797	1424913	.	+	0	ID=PVP01_1133300.1-p1-CDS1;Parent=PVP01_1133300.1;gene_id=PVP01_1133300;protein_source_id=PVP01_1133300.1-p1
PvP01_11_v2	VEuPathDB	CDS	1425060	1425380	.	+	0	ID=PVP01_1133300.1-p1-CDS2;Parent=PVP01_1133300.1;gene_id=PVP01_1133300;protein_source_id=PVP01_1133300.1-p1
PvP01_11_v2	VEuPathDB	five_prime_UTR	1420989	1421796	.	+	.	ID=utr_PVP01_1133300.1_1;Parent=PVP01_1133300.1
PvP01_11_v2	VEuPathDB	three_prime_UTR	1425381	1425730	.	+	.	ID=utr_PVP01_1133300.1_2;Parent=PVP01_1133300.1
PvP01_09_v2	VEuPathDB	protein_coding_gene	564316	566891	.	-	.	ID=PVP01_0911700;description=ES2 protein%2C putative
PvP01_09_v2	VEuPathDB	mRNA	564316	566891	.	-	.	ID=PVP01_0911700.1;Parent=PVP01_0911700;description=ES2 protein%2C putative
PvP01_09_v2	VEuPathDB	exon	564316	566891	.	-	.	ID=exon_PVP01_0911700.1-E1;Parent=PVP01_0911700.1;gene_id=PVP01_0911700
PvP01_09_v2	VEuPathDB	CDS	564316	565947	.	-	0	ID=PVP01_0911700.1-p1-CDS1;Parent=PVP01_0911700.1;gene_id=PVP01_0911700;protein_source_id=PVP01_0911700.1-p1
PvP01_09_v2	VEuPathDB	five_prime_UTR	565948	566891	.	-	.	ID=utr_PVP01_0911700.1_1;Parent=PVP01_0911700.1
PvP01_14_v2	VEuPathDB	protein_coding_gene	1753462	1776337	.	+	.	ID=PVP01_1440800;Name=AP2-G;description=AP2 domain transcription factor AP2-G%2C putative
PvP01_14_v2	VEuPathDB	mRNA	1753462	1776337	.	+	.	ID=PVP01_1440800.1;Parent=PVP01_1440800;description=AP2 domain transcription factor AP2-G%2C putative
PvP01_14_v2	VEuPathDB	exon	1753462	1776337	.	+	.	ID=exon_PVP01_1440800.1-E1;Parent=PVP01_1440800.1;gene_id=PVP01_1440800
PvP01_14_v2	VEuPathDB	CDS	1760308	1770429	.	+	0	ID=PVP01_1440800.1-p1-CDS1;Parent=PVP01_1440800.1;gene_id=PVP01_1440800;protein_source_id=PVP01_1440800.1-p1
PvP01_14_v2	VEuPathDB	five_prime_UTR	1753462	1760307	.	+	.	ID=utr_PVP01_1440800.1_1;Parent=PVP01_1440800.1
PvP01_14_v2	VEuPathDB	three_prime_UTR	1770430	1776337	.	+	.	ID=utr_PVP01_1440800.1_2;Parent=PVP01_1440800.1
PvP01_08_v2	VEuPathDB	protein_coding_gene	1275307	1284007	.	+	.	ID=PVP01_0829700;Name=DHX57;description=ATP-dependent RNA helicase DHX57%2C putative
PvP01_08_v2	VEuPathDB	mRNA	1275307	1284007	.	+	.	ID=PVP01_0829700.1;Parent=PVP01_0829700;Note=3.6.4.13 (RNA helicase);description=ATP-dependent RNA helicase DHX57%2C putative
PvP01_08_v2	VEuPathDB	exon	1275307	1276615	.	+	.	ID=exon_PVP01_0829700.1-E1;Parent=PVP01_0829700.1;gene_id=PVP01_0829700
PvP01_08_v2	VEuPathDB	exon	1276813	1284007	.	+	.	ID=exon_PVP01_0829700.1-E2;Parent=PVP01_0829700.1;gene_id=PVP01_0829700
PvP01_08_v2	VEuPathDB	CDS	1277283	1283561	.	+	0	ID=PVP01_0829700.1-p1-CDS1;Parent=PVP01_0829700.1;gene_id=PVP01_0829700;protein_source_id=PVP01_0829700.1-p1
PvP01_08_v2	VEuPathDB	five_prime_UTR	1275307	1276615	.	+	.	ID=utr_PVP01_0829700.1_1;Parent=PVP01_0829700.1
PvP01_08_v2	VEuPathDB	five_prime_UTR	1276813	1277282	.	+	.	ID=utr_PVP01_0829700.1_2;Parent=PVP01_0829700.1
PvP01_08_v2	VEuPathDB	three_prime_UTR	1283562	1284007	.	+	.	ID=utr_PVP01_0829700.1_3;Parent=PVP01_0829700.1
Transfer.PvP01_00_11.final	VEuPathDB	protein_coding_gene	112466	114064	.	+	.	ID=PVP01_0004410;description=PIR protein
Transfer.PvP01_00_11.final	VEuPathDB	mRNA	112466	114064	.	+	.	ID=PVP01_0004410.1;Parent=PVP01_0004410;description=PIR protein
Transfer.PvP01_00_11.final	VEuPathDB	exon	112466	112513	.	+	.	ID=exon_PVP01_0004410.1-E1;Parent=PVP01_0004410.1;gene_id=PVP01_0004410
Transfer.PvP01_00_11.final	VEuPathDB	exon	112659	113728	.	+	.	ID=exon_PVP01_0004410.1-E2;Parent=PVP01_0004410.1;gene_id=PVP01_0004410
Transfer.PvP01_00_11.final	VEuPathDB	exon	113884	114064	.	+	.	ID=exon_PVP01_0004410.1-E3;Parent=PVP01_0004410.1;gene_id=PVP01_0004410
Transfer.PvP01_00_11.final	VEuPathDB	CDS	112466	112513	.	+	0	ID=PVP01_0004410.1-p1-CDS1;Parent=PVP01_0004410.1;gene_id=PVP01_0004410;protein_source_id=PVP01_0004410.1-p1
Transfer.PvP01_00_11.final	VEuPathDB	CDS	112659	113728	.	+	0	ID=PVP01_0004410.1-p1-CDS2;Parent=PVP01_0004410.1;gene_id=PVP01_0004410;protein_source_id=PVP01_0004410.1-p1
Transfer.PvP01_00_11.final	VEuPathDB	CDS	113884	114064	.	+	1	ID=PVP01_0004410.1-p1-CDS3;Parent=PVP01_0004410.1;gene_id=PVP01_0004410;protein_source_id=PVP01_0004410.1-p1
PvP01_13_v2	VEuPathDB	protein_coding_gene	442122	444474	.	+	.	ID=PVP01_1309500;description=conserved Plasmodium protein%2C unknown function
PvP01_13_v2	VEuPathDB	mRNA	442122	444474	.	+	.	ID=PVP01_1309500.1;Parent=PVP01_1309500;description=conserved Plasmodium protein%2C unknown function
PvP01_13_v2	VEuPathDB	exon	442122	444474	.	+	.	ID=exon_PVP01_1309500.1-E1;Parent=PVP01_1309500.1;gene_id=PVP01_1309500
PvP01_13_v2	VEuPathDB	CDS	443644	444255	.	+	0	ID=PVP01_1309500.1-p1-CDS1;Parent=PVP01_1309500.1;gene_id=PVP01_1309500;protein_source_id=PVP01_1309500.1-p1
PvP01_13_v2	VEuPathDB	five_prime_UTR	442122	443643	.	+	.	ID=utr_PVP01_1309500.1_1;Parent=PVP01_1309500.1
PvP01_13_v2	VEuPathDB	three_prime_UTR	444256	444474	.	+	.	ID=utr_PVP01_1309500.1_2;Parent=PVP01_1309500.1
PvP01_08_v2	VEuPathDB	protein_coding_gene	291030	294124	.	+	.	ID=PVP01_0806700;Name=TMEM147;description=transmembrane protein 147%2C putative
PvP01_08_v2	VEuPathDB	mRNA	291030	294124	.	+	.	ID=PVP01_0806700.1;Parent=PVP01_0806700;description=transmembrane protein 147%2C putative
PvP01_08_v2	VEuPathDB	exon	291030	291638	.	+	.	ID=exon_PVP01_0806700.1-E1;Parent=PVP01_0806700.1;gene_id=PVP01_0806700
PvP01_08_v2	VEuPathDB	exon	291851	291923	.	+	.	ID=exon_PVP01_0806700.1-E2;Parent=PVP01_0806700.1;gene_id=PVP01_0806700
PvP01_08_v2	VEuPathDB	exon	292056	292112	.	+	.	ID=exon_PVP01_0806700.1-E3;Parent=PVP01_0806700.1;gene_id=PVP01_0806700
PvP01_08_v2	VEuPathDB	exon	292287	292351	.	+	.	ID=exon_PVP01_0806700.1-E4;Parent=PVP01_0806700.1;gene_id=PVP01_0806700
PvP01_08_v2	VEuPathDB	exon	292506	292606	.	+	.	ID=exon_PVP01_0806700.1-E5;Parent=PVP01_0806700.1;gene_id=PVP01_0806700
PvP01_08_v2	VEuPathDB	exon	292719	292783	.	+	.	ID=exon_PVP01_0806700.1-E6;Parent=PVP01_0806700.1;gene_id=PVP01_0806700
PvP01_08_v2	VEuPathDB	exon	292904	293028	.	+	.	ID=exon_PVP01_0806700.1-E7;Parent=PVP01_0806700.1;gene_id=PVP01_0806700
PvP01_08_v2	VEuPathDB	exon	293165	294124	.	+	.	ID=exon_PVP01_0806700.1-E8;Parent=PVP01_0806700.1;gene_id=PVP01_0806700
PvP01_08_v2	VEuPathDB	CDS	291562	291638	.	+	0	ID=PVP01_0806700.1-p1-CDS1;Parent=PVP01_0806700.1;gene_id=PVP01_0806700;protein_source_id=PVP01_0806700.1-p1
PvP01_08_v2	VEuPathDB	CDS	291851	291923	.	+	1	ID=PVP01_0806700.1-p1-CDS2;Parent=PVP01_0806700.1;gene_id=PVP01_0806700;protein_source_id=PVP01_0806700.1-p1
PvP01_08_v2	VEuPathDB	CDS	292056	292112	.	+	0	ID=PVP01_0806700.1-p1-CDS3;Parent=PVP01_0806700.1;gene_id=PVP01_0806700;protein_source_id=PVP01_0806700.1-p1
PvP01_08_v2	VEuPathDB	CDS	292287	292351	.	+	0	ID=PVP01_0806700.1-p1-CDS4;Parent=PVP01_0806700.1;gene_id=PVP01_0806700;protein_source_id=PVP01_0806700.1-p1
PvP01_08_v2	VEuPathDB	CDS	292506	292606	.	+	1	ID=PVP01_0806700.1-p1-CDS5;Parent=PVP01_0806700.1;gene_id=PVP01_0806700;protein_source_id=PVP01_0806700.1-p1
PvP01_08_v2	VEuPathDB	CDS	292719	292783	.	+	2	ID=PVP01_0806700.1-p1-CDS6;Parent=PVP01_0806700.1;gene_id=PVP01_0806700;protein_source_id=PVP01_0806700.1-p1
PvP01_08_v2	VEuPathDB	CDS	292904	293028	.	+	0	ID=PVP01_0806700.1-p1-CDS7;Parent=PVP01_0806700.1;gene_id=PVP01_0806700;protein_source_id=PVP01_0806700.1-p1
PvP01_08_v2	VEuPathDB	CDS	293165	293411	.	+	1	ID=PVP01_0806700.1-p1-CDS8;Parent=PVP01_0806700.1;gene_id=PVP01_0806700;protein_source_id=PVP01_0806700.1-p1
PvP01_08_v2	VEuPathDB	five_prime_UTR	291030	291561	.	+	.	ID=utr_PVP01_0806700.1_1;Parent=PVP01_0806700.1
PvP01_08_v2	VEuPathDB	three_prime_UTR	293412	294124	.	+	.	ID=utr_PVP01_0806700.1_2;Parent=PVP01_0806700.1
PvP01_07_v2	VEuPathDB	protein_coding_gene	288147	291877	.	-	.	ID=PVP01_0704900;description=dynein intermediate light chain%2C putative
PvP01_07_v2	VEuPathDB	mRNA	288147	291877	.	-	.	ID=PVP01_0704900.1;Parent=PVP01_0704900;description=dynein intermediate light chain%2C putative
PvP01_07_v2	VEuPathDB	exon	288147	291877	.	-	.	ID=exon_PVP01_0704900.1-E1;Parent=PVP01_0704900.1;gene_id=PVP01_0704900
PvP01_07_v2	VEuPathDB	CDS	288637	291069	.	-	0	ID=PVP01_0704900.1-p1-CDS1;Parent=PVP01_0704900.1;gene_id=PVP01_0704900;protein_source_id=PVP01_0704900.1-p1
PvP01_07_v2	VEuPathDB	three_prime_UTR	288147	288636	.	-	.	ID=utr_PVP01_0704900.1_1;Parent=PVP01_0704900.1
PvP01_07_v2	VEuPathDB	five_prime_UTR	291070	291877	.	-	.	ID=utr_PVP01_0704900.1_2;Parent=PVP01_0704900.1
PvP01_12_v2	VEuPathDB	protein_coding_gene	1396990	1400049	.	-	.	ID=PVP01_1235100;description=conserved Plasmodium protein%2C unknown function
PvP01_12_v2	VEuPathDB	mRNA	1396990	1400049	.	-	.	ID=PVP01_1235100.1;Parent=PVP01_1235100;description=conserved Plasmodium protein%2C unknown function
PvP01_12_v2	VEuPathDB	exon	1396990	1400049	.	-	.	ID=exon_PVP01_1235100.1-E1;Parent=PVP01_1235100.1;gene_id=PVP01_1235100
PvP01_12_v2	VEuPathDB	CDS	1396990	1399428	.	-	0	ID=PVP01_1235100.1-p1-CDS1;Parent=PVP01_1235100.1;gene_id=PVP01_1235100;protein_source_id=PVP01_1235100.1-p1
PvP01_12_v2	VEuPathDB	five_prime_UTR	1399429	1400049	.	-	.	ID=utr_PVP01_1235100.1_1;Parent=PVP01_1235100.1
PvP01_05_v2	VEuPathDB	protein_coding_gene	252986	256400	.	+	.	ID=PVP01_0505600;Name=GAMA;description=GPI-anchored micronemal antigen
PvP01_05_v2	VEuPathDB	mRNA	252986	256400	.	+	.	ID=PVP01_0505600.1;Parent=PVP01_0505600;description=GPI-anchored micronemal antigen
PvP01_05_v2	VEuPathDB	exon	252986	256400	.	+	.	ID=exon_PVP01_0505600.1-E1;Parent=PVP01_0505600.1;gene_id=PVP01_0505600
PvP01_05_v2	VEuPathDB	CDS	253743	255818	.	+	0	ID=PVP01_0505600.1-p1-CDS1;Parent=PVP01_0505600.1;gene_id=PVP01_0505600;protein_source_id=PVP01_0505600.1-p1
PvP01_05_v2	VEuPathDB	five_prime_UTR	252986	253742	.	+	.	ID=utr_PVP01_0505600.1_1;Parent=PVP01_0505600.1
PvP01_05_v2	VEuPathDB	three_prime_UTR	255819	256400	.	+	.	ID=utr_PVP01_0505600.1_2;Parent=PVP01_0505600.1
PvP01_01_v2	VEuPathDB	protein_coding_gene	319356	322296	.	-	.	ID=PVP01_0106000;description=cysteine-rich secretory protein%2C putative
PvP01_01_v2	VEuPathDB	mRNA	319356	322296	.	-	.	ID=PVP01_0106000.1;Parent=PVP01_0106000;description=cysteine-rich secretory protein%2C putative
PvP01_01_v2	VEuPathDB	exon	319356	320086	.	-	.	ID=exon_PVP01_0106000.1-E8;Parent=PVP01_0106000.1;gene_id=PVP01_0106000
PvP01_01_v2	VEuPathDB	exon	320268	320299	.	-	.	ID=exon_PVP01_0106000.1-E7;Parent=PVP01_0106000.1;gene_id=PVP01_0106000
PvP01_01_v2	VEuPathDB	exon	320455	320533	.	-	.	ID=exon_PVP01_0106000.1-E6;Parent=PVP01_0106000.1;gene_id=PVP01_0106000
PvP01_01_v2	VEuPathDB	exon	320716	320780	.	-	.	ID=exon_PVP01_0106000.1-E5;Parent=PVP01_0106000.1;gene_id=PVP01_0106000
PvP01_01_v2	VEuPathDB	exon	321175	321310	.	-	.	ID=exon_PVP01_0106000.1-E4;Parent=PVP01_0106000.1;gene_id=PVP01_0106000
PvP01_01_v2	VEuPathDB	exon	321507	321549	.	-	.	ID=exon_PVP01_0106000.1-E3;Parent=PVP01_0106000.1;gene_id=PVP01_0106000
PvP01_01_v2	VEuPathDB	exon	321671	321735	.	-	.	ID=exon_PVP01_0106000.1-E2;Parent=PVP01_0106000.1;gene_id=PVP01_0106000
PvP01_01_v2	VEuPathDB	exon	321833	322296	.	-	.	ID=exon_PVP01_0106000.1-E1;Parent=PVP01_0106000.1;gene_id=PVP01_0106000
PvP01_01_v2	VEuPathDB	CDS	319988	320086	.	-	0	ID=PVP01_0106000.1-p1-CDS8;Parent=PVP01_0106000.1;gene_id=PVP01_0106000;protein_source_id=PVP01_0106000.1-p1
PvP01_01_v2	VEuPathDB	CDS	320268	320299	.	-	2	ID=PVP01_0106000.1-p1-CDS7;Parent=PVP01_0106000.1;gene_id=PVP01_0106000;protein_source_id=PVP01_0106000.1-p1
PvP01_01_v2	VEuPathDB	CDS	320455	320533	.	-	0	ID=PVP01_0106000.1-p1-CDS6;Parent=PVP01_0106000.1;gene_id=PVP01_0106000;protein_source_id=PVP01_0106000.1-p1
PvP01_01_v2	VEuPathDB	CDS	320716	320780	.	-	2	ID=PVP01_0106000.1-p1-CDS5;Parent=PVP01_0106000.1;gene_id=PVP01_0106000;protein_source_id=PVP01_0106000.1-p1
PvP01_01_v2	VEuPathDB	CDS	321175	321310	.	-	0	ID=PVP01_0106000.1-p1-CDS4;Parent=PVP01_0106000.1;gene_id=PVP01_0106000;protein_source_id=PVP01_0106000.1-p1
PvP01_01_v2	VEuPathDB	CDS	321507	321549	.	-	1	ID=PVP01_0106000.1-p1-CDS3;Parent=PVP01_0106000.1;gene_id=PVP01_0106000;protein_source_id=PVP01_0106000.1-p1
PvP01_01_v2	VEuPathDB	CDS	321671	321735	.	-	0	ID=PVP01_0106000.1-p1-CDS2;Parent=PVP01_0106000.1;gene_id=PVP01_0106000;protein_source_id=PVP01_0106000.1-p1
PvP01_01_v2	VEuPathDB	CDS	321833	321940	.	-	0	ID=PVP01_0106000.1-p1-CDS1;Parent=PVP01_0106000.1;gene_id=PVP01_0106000;protein_source_id=PVP01_0106000.1-p1
PvP01_01_v2	VEuPathDB	three_prime_UTR	319356	319987	.	-	.	ID=utr_PVP01_0106000.1_1;Parent=PVP01_0106000.1
PvP01_01_v2	VEuPathDB	five_prime_UTR	321941	322296	.	-	.	ID=utr_PVP01_0106000.1_2;Parent=PVP01_0106000.1
PvP01_12_v2	VEuPathDB	protein_coding_gene	2578474	2581744	.	-	.	ID=PVP01_1262700;Name=LPAAT;description=1-acyl-sn-glycerol-3-phosphate acyltransferase%2C putative
PvP01_12_v2	VEuPathDB	mRNA	2578474	2581744	.	-	.	ID=PVP01_1262700.1;Parent=PVP01_1262700;description=1-acyl-sn-glycerol-3-phosphate acyltransferase%2C putative
PvP01_12_v2	VEuPathDB	exon	2578474	2579285	.	-	.	ID=exon_PVP01_1262700.1-E3;Parent=PVP01_1262700.1;gene_id=PVP01_1262700
PvP01_12_v2	VEuPathDB	exon	2579450	2580063	.	-	.	ID=exon_PVP01_1262700.1-E2;Parent=PVP01_1262700.1;gene_id=PVP01_1262700
PvP01_12_v2	VEuPathDB	exon	2580351	2581744	.	-	.	ID=exon_PVP01_1262700.1-E1;Parent=PVP01_1262700.1;gene_id=PVP01_1262700
PvP01_12_v2	VEuPathDB	CDS	2579235	2579285	.	-	0	ID=PVP01_1262700.1-p1-CDS3;Parent=PVP01_1262700.1;gene_id=PVP01_1262700;protein_source_id=PVP01_1262700.1-p1
PvP01_12_v2	VEuPathDB	CDS	2579450	2580063	.	-	2	ID=PVP01_1262700.1-p1-CDS2;Parent=PVP01_1262700.1;gene_id=PVP01_1262700;protein_source_id=PVP01_1262700.1-p1
PvP01_12_v2	VEuPathDB	CDS	2580351	2580564	.	-	0	ID=PVP01_1262700.1-p1-CDS1;Parent=PVP01_1262700.1;gene_id=PVP01_1262700;protein_source_id=PVP01_1262700.1-p1
PvP01_12_v2	VEuPathDB	three_prime_UTR	2578474	2579234	.	-	.	ID=utr_PVP01_1262700.1_1;Parent=PVP01_1262700.1
PvP01_12_v2	VEuPathDB	five_prime_UTR	2580565	2581744	.	-	.	ID=utr_PVP01_1262700.1_2;Parent=PVP01_1262700.1
PvP01_09_v2	VEuPathDB	protein_coding_gene	838298	840115	.	-	.	ID=PVP01_0919000;description=haloacid dehalogenase-like hydrolase%2C putative
PvP01_09_v2	VEuPathDB	mRNA	838298	840115	.	-	.	ID=PVP01_0919000.1;Parent=PVP01_0919000;description=haloacid dehalogenase-like hydrolase%2C putative
PvP01_09_v2	VEuPathDB	exon	838298	840115	.	-	.	ID=exon_PVP01_0919000.1-E1;Parent=PVP01_0919000.1;gene_id=PVP01_0919000
PvP01_09_v2	VEuPathDB	CDS	838462	839373	.	-	0	ID=PVP01_0919000.1-p1-CDS1;Parent=PVP01_0919000.1;gene_id=PVP01_0919000;protein_source_id=PVP01_0919000.1-p1
PvP01_09_v2	VEuPathDB	three_prime_UTR	838298	838461	.	-	.	ID=utr_PVP01_0919000.1_1;Parent=PVP01_0919000.1
PvP01_09_v2	VEuPathDB	five_prime_UTR	839374	840115	.	-	.	ID=utr_PVP01_0919000.1_2;Parent=PVP01_0919000.1
PvP01_14_v2	VEuPathDB	protein_coding_gene	324710	330198	.	-	.	ID=PVP01_1406800;description=conserved Plasmodium protein%2C unknown function
PvP01_14_v2	VEuPathDB	mRNA	324710	330198	.	-	.	ID=PVP01_1406800.1;Parent=PVP01_1406800;description=conserved Plasmodium protein%2C unknown function
PvP01_14_v2	VEuPathDB	exon	324710	326660	.	-	.	ID=exon_PVP01_1406800.1-E2;Parent=PVP01_1406800.1;gene_id=PVP01_1406800
PvP01_14_v2	VEuPathDB	exon	327023	330198	.	-	.	ID=exon_PVP01_1406800.1-E1;Parent=PVP01_1406800.1;gene_id=PVP01_1406800
PvP01_14_v2	VEuPathDB	CDS	325846	326660	.	-	2	ID=PVP01_1406800.1-p1-CDS2;Parent=PVP01_1406800.1;gene_id=PVP01_1406800;protein_source_id=PVP01_1406800.1-p1
PvP01_14_v2	VEuPathDB	CDS	327023	327839	.	-	0	ID=PVP01_1406800.1-p1-CDS1;Parent=PVP01_1406800.1;gene_id=PVP01_1406800;protein_source_id=PVP01_1406800.1-p1
PvP01_14_v2	VEuPathDB	three_prime_UTR	324710	325845	.	-	.	ID=utr_PVP01_1406800.1_1;Parent=PVP01_1406800.1
PvP01_14_v2	VEuPathDB	five_prime_UTR	327840	330198	.	-	.	ID=utr_PVP01_1406800.1_2;Parent=PVP01_1406800.1
PvP01_10_v2	VEuPathDB	protein_coding_gene	751023	753322	.	+	.	ID=PVP01_1017000;description=60S ribosomal protein L12%2C putative
PvP01_10_v2	VEuPathDB	mRNA	751023	753322	.	+	.	ID=PVP01_1017000.1;Parent=PVP01_1017000;description=60S ribosomal protein L12%2C putative
PvP01_10_v2	VEuPathDB	exon	751023	751892	.	+	.	ID=exon_PVP01_1017000.1-E1;Parent=PVP01_1017000.1;gene_id=PVP01_1017000
PvP01_10_v2	VEuPathDB	exon	752387	753322	.	+	.	ID=exon_PVP01_1017000.1-E2;Parent=PVP01_1017000.1;gene_id=PVP01_1017000
PvP01_10_v2	VEuPathDB	CDS	751856	751892	.	+	0	ID=PVP01_1017000.1-p1-CDS1;Parent=PVP01_1017000.1;gene_id=PVP01_1017000;protein_source_id=PVP01_1017000.1-p1
PvP01_10_v2	VEuPathDB	CDS	752387	752847	.	+	2	ID=PVP01_1017000.1-p1-CDS2;Parent=PVP01_1017000.1;gene_id=PVP01_1017000;protein_source_id=PVP01_1017000.1-p1
PvP01_10_v2	VEuPathDB	five_prime_UTR	751023	751855	.	+	.	ID=utr_PVP01_1017000.1_1;Parent=PVP01_1017000.1
PvP01_10_v2	VEuPathDB	three_prime_UTR	752848	753322	.	+	.	ID=utr_PVP01_1017000.1_2;Parent=PVP01_1017000.1
Transfer.PvP01_00_7.final	VEuPathDB	protein_coding_gene	26394	27538	.	-	.	ID=PVP01_0003100;description=PIR protein
Transfer.PvP01_00_7.final	VEuPathDB	mRNA	26394	27538	.	-	.	ID=PVP01_0003100.1;Parent=PVP01_0003100;description=PIR protein
Transfer.PvP01_00_7.final	VEuPathDB	exon	26394	26561	.	-	.	ID=exon_PVP01_0003100.1-E3;Parent=PVP01_0003100.1;gene_id=PVP01_0003100
Transfer.PvP01_00_7.final	VEuPathDB	exon	26692	27393	.	-	.	ID=exon_PVP01_0003100.1-E2;Parent=PVP01_0003100.1;gene_id=PVP01_0003100
Transfer.PvP01_00_7.final	VEuPathDB	exon	27524	27538	.	-	.	ID=exon_PVP01_0003100.1-E1;Parent=PVP01_0003100.1;gene_id=PVP01_0003100
Transfer.PvP01_00_7.final	VEuPathDB	CDS	26394	26561	.	-	0	ID=PVP01_0003100.1-p1-CDS3;Parent=PVP01_0003100.1;gene_id=PVP01_0003100;protein_source_id=PVP01_0003100.1-p1
Transfer.PvP01_00_7.final	VEuPathDB	CDS	26692	27393	.	-	0	ID=PVP01_0003100.1-p1-CDS2;Parent=PVP01_0003100.1;gene_id=PVP01_0003100;protein_source_id=PVP01_0003100.1-p1
Transfer.PvP01_00_7.final	VEuPathDB	CDS	27524	27538	.	-	0	ID=PVP01_0003100.1-p1-CDS1;Parent=PVP01_0003100.1;gene_id=PVP01_0003100;protein_source_id=PVP01_0003100.1-p1
PvP01_10_v2	VEuPathDB	protein_coding_gene	51212	52318	.	+	.	ID=PVP01_1001000;description=PIR protein
PvP01_10_v2	VEuPathDB	mRNA	51212	52318	.	+	.	ID=PVP01_1001000.1;Parent=PVP01_1001000;description=PIR protein
PvP01_10_v2	VEuPathDB	exon	51212	52039	.	+	.	ID=exon_PVP01_1001000.1-E1;Parent=PVP01_1001000.1;gene_id=PVP01_1001000
PvP01_10_v2	VEuPathDB	exon	52151	52318	.	+	.	ID=exon_PVP01_1001000.1-E2;Parent=PVP01_1001000.1;gene_id=PVP01_1001000
PvP01_10_v2	VEuPathDB	CDS	51212	52039	.	+	0	ID=PVP01_1001000.1-p1-CDS1;Parent=PVP01_1001000.1;gene_id=PVP01_1001000;protein_source_id=PVP01_1001000.1-p1
PvP01_10_v2	VEuPathDB	CDS	52151	52318	.	+	0	ID=PVP01_1001000.1-p1-CDS2;Parent=PVP01_1001000.1;gene_id=PVP01_1001000;protein_source_id=PVP01_1001000.1-p1
PvP01_12_v2	VEuPathDB	protein_coding_gene	1692504	1697987	.	-	.	ID=PVP01_1241500;description=ribonuclease Z%2C putative
PvP01_12_v2	VEuPathDB	mRNA	1692504	1697987	.	-	.	ID=PVP01_1241500.1;Parent=PVP01_1241500;Note=3.1.26.11 (Ribonuclease Z);description=ribonuclease Z%2C putative
PvP01_12_v2	VEuPathDB	exon	1692504	1693370	.	-	.	ID=exon_PVP01_1241500.1-E6;Parent=PVP01_1241500.1;gene_id=PVP01_1241500
PvP01_12_v2	VEuPathDB	exon	1694453	1694511	.	-	.	ID=exon_PVP01_1241500.1-E5;Parent=PVP01_1241500.1;gene_id=PVP01_1241500
PvP01_12_v2	VEuPathDB	exon	1694649	1694723	.	-	.	ID=exon_PVP01_1241500.1-E4;Parent=PVP01_1241500.1;gene_id=PVP01_1241500
PvP01_12_v2	VEuPathDB	exon	1694881	1695016	.	-	.	ID=exon_PVP01_1241500.1-E3;Parent=PVP01_1241500.1;gene_id=PVP01_1241500
PvP01_12_v2	VEuPathDB	exon	1695216	1695468	.	-	.	ID=exon_PVP01_1241500.1-E2;Parent=PVP01_1241500.1;gene_id=PVP01_1241500
PvP01_12_v2	VEuPathDB	exon	1695688	1697987	.	-	.	ID=exon_PVP01_1241500.1-E1;Parent=PVP01_1241500.1;gene_id=PVP01_1241500
PvP01_12_v2	VEuPathDB	CDS	1693215	1693370	.	-	0	ID=PVP01_1241500.1-p1-CDS6;Parent=PVP01_1241500.1;gene_id=PVP01_1241500;protein_source_id=PVP01_1241500.1-p1
PvP01_12_v2	VEuPathDB	CDS	1694453	1694511	.	-	2	ID=PVP01_1241500.1-p1-CDS5;Parent=PVP01_1241500.1;gene_id=PVP01_1241500;protein_source_id=PVP01_1241500.1-p1
PvP01_12_v2	VEuPathDB	CDS	1694649	1694723	.	-	2	ID=PVP01_1241500.1-p1-CDS4;Parent=PVP01_1241500.1;gene_id=PVP01_1241500;protein_source_id=PVP01_1241500.1-p1
PvP01_12_v2	VEuPathDB	CDS	1694881	1695016	.	-	0	ID=PVP01_1241500.1-p1-CDS3;Parent=PVP01_1241500.1;gene_id=PVP01_1241500;protein_source_id=PVP01_1241500.1-p1
PvP01_12_v2	VEuPathDB	CDS	1695216	1695468	.	-	1	ID=PVP01_1241500.1-p1-CDS2;Parent=PVP01_1241500.1;gene_id=PVP01_1241500;protein_source_id=PVP01_1241500.1-p1
PvP01_12_v2	VEuPathDB	CDS	1695688	1697684	.	-	0	ID=PVP01_1241500.1-p1-CDS1;Parent=PVP01_1241500.1;gene_id=PVP01_1241500;protein_source_id=PVP01_1241500.1-p1
PvP01_12_v2	VEuPathDB	three_prime_UTR	1692504	1693214	.	-	.	ID=utr_PVP01_1241500.1_1;Parent=PVP01_1241500.1
PvP01_12_v2	VEuPathDB	five_prime_UTR	1697685	1697987	.	-	.	ID=utr_PVP01_1241500.1_2;Parent=PVP01_1241500.1
PvP01_04_v2	VEuPathDB	protein_coding_gene	800612	803709	.	-	.	ID=PVP01_0419400;description=RNA-binding protein%2C putative
PvP01_04_v2	VEuPathDB	mRNA	800612	803709	.	-	.	ID=PVP01_0419400.1;Parent=PVP01_0419400;description=RNA-binding protein%2C putative
PvP01_04_v2	VEuPathDB	exon	800612	802112	.	-	.	ID=exon_PVP01_0419400.1-E5;Parent=PVP01_0419400.1;gene_id=PVP01_0419400
PvP01_04_v2	VEuPathDB	exon	802296	802524	.	-	.	ID=exon_PVP01_0419400.1-E4;Parent=PVP01_0419400.1;gene_id=PVP01_0419400
PvP01_04_v2	VEuPathDB	exon	802666	802750	.	-	.	ID=exon_PVP01_0419400.1-E3;Parent=PVP01_0419400.1;gene_id=PVP01_0419400
PvP01_04_v2	VEuPathDB	exon	802862	802962	.	-	.	ID=exon_PVP01_0419400.1-E2;Parent=PVP01_0419400.1;gene_id=PVP01_0419400
PvP01_04_v2	VEuPathDB	exon	803172	803709	.	-	.	ID=exon_PVP01_0419400.1-E1;Parent=PVP01_0419400.1;gene_id=PVP01_0419400
PvP01_04_v2	VEuPathDB	CDS	802004	802112	.	-	1	ID=PVP01_0419400.1-p1-CDS5;Parent=PVP01_0419400.1;gene_id=PVP01_0419400;protein_source_id=PVP01_0419400.1-p1
PvP01_04_v2	VEuPathDB	CDS	802296	802524	.	-	2	ID=PVP01_0419400.1-p1-CDS4;Parent=PVP01_0419400.1;gene_id=PVP01_0419400;protein_source_id=PVP01_0419400.1-p1
PvP01_04_v2	VEuPathDB	CDS	802666	802750	.	-	0	ID=PVP01_0419400.1-p1-CDS3;Parent=PVP01_0419400.1;gene_id=PVP01_0419400;protein_source_id=PVP01_0419400.1-p1
PvP01_04_v2	VEuPathDB	CDS	802862	802962	.	-	2	ID=PVP01_0419400.1-p1-CDS2;Parent=PVP01_0419400.1;gene_id=PVP01_0419400;protein_source_id=PVP01_0419400.1-p1
PvP01_04_v2	VEuPathDB	CDS	803172	803265	.	-	0	ID=PVP01_0419400.1-p1-CDS1;Parent=PVP01_0419400.1;gene_id=PVP01_0419400;protein_source_id=PVP01_0419400.1-p1
PvP01_04_v2	VEuPathDB	three_prime_UTR	800612	802003	.	-	.	ID=utr_PVP01_0419400.1_1;Parent=PVP01_0419400.1
PvP01_04_v2	VEuPathDB	five_prime_UTR	803266	803709	.	-	.	ID=utr_PVP01_0419400.1_2;Parent=PVP01_0419400.1
PvP01_12_v2	VEuPathDB	protein_coding_gene	2472415	2476131	.	+	.	ID=PVP01_1260100;description=glutaminyl-peptide cyclotransferase%2C putative
PvP01_12_v2	VEuPathDB	mRNA	2472415	2476131	.	+	.	ID=PVP01_1260100.1;Parent=PVP01_1260100;Note=2.3.2.5 (Glutaminyl-peptide cyclotransferase);description=glutaminyl-peptide cyclotransferase%2C putative
PvP01_12_v2	VEuPathDB	exon	2472415	2473497	.	+	.	ID=exon_PVP01_1260100.1-E1;Parent=PVP01_1260100.1;gene_id=PVP01_1260100
PvP01_12_v2	VEuPathDB	exon	2474445	2475312	.	+	.	ID=exon_PVP01_1260100.1-E2;Parent=PVP01_1260100.1;gene_id=PVP01_1260100
PvP01_12_v2	VEuPathDB	exon	2475436	2476131	.	+	.	ID=exon_PVP01_1260100.1-E3;Parent=PVP01_1260100.1;gene_id=PVP01_1260100
PvP01_12_v2	VEuPathDB	CDS	2473415	2473497	.	+	0	ID=PVP01_1260100.1-p1-CDS1;Parent=PVP01_1260100.1;gene_id=PVP01_1260100;protein_source_id=PVP01_1260100.1-p1
PvP01_12_v2	VEuPathDB	CDS	2474445	2475312	.	+	1	ID=PVP01_1260100.1-p1-CDS2;Parent=PVP01_1260100.1;gene_id=PVP01_1260100;protein_source_id=PVP01_1260100.1-p1
PvP01_12_v2	VEuPathDB	CDS	2475436	2475639	.	+	0	ID=PVP01_1260100.1-p1-CDS3;Parent=PVP01_1260100.1;gene_id=PVP01_1260100;protein_source_id=PVP01_1260100.1-p1
PvP01_12_v2	VEuPathDB	five_prime_UTR	2472415	2473414	.	+	.	ID=utr_PVP01_1260100.1_1;Parent=PVP01_1260100.1
PvP01_12_v2	VEuPathDB	three_prime_UTR	2475640	2476131	.	+	.	ID=utr_PVP01_1260100.1_2;Parent=PVP01_1260100.1
PvP01_04_v2	VEuPathDB	protein_coding_gene	87239	88885	.	+	.	ID=PVP01_0402200;description=PIR protein
PvP01_04_v2	VEuPathDB	mRNA	87239	88885	.	+	.	ID=PVP01_0402200.1;Parent=PVP01_0402200;description=PIR protein
PvP01_04_v2	VEuPathDB	exon	87239	87268	.	+	.	ID=exon_PVP01_0402200.1-E1;Parent=PVP01_0402200.1;gene_id=PVP01_0402200
PvP01_04_v2	VEuPathDB	exon	87413	88627	.	+	.	ID=exon_PVP01_0402200.1-E2;Parent=PVP01_0402200.1;gene_id=PVP01_0402200
PvP01_04_v2	VEuPathDB	exon	88736	88885	.	+	.	ID=exon_PVP01_0402200.1-E3;Parent=PVP01_0402200.1;gene_id=PVP01_0402200
PvP01_04_v2	VEuPathDB	CDS	87239	87268	.	+	0	ID=PVP01_0402200.1-p1-CDS1;Parent=PVP01_0402200.1;gene_id=PVP01_0402200;protein_source_id=PVP01_0402200.1-p1
PvP01_04_v2	VEuPathDB	CDS	87413	88627	.	+	0	ID=PVP01_0402200.1-p1-CDS2;Parent=PVP01_0402200.1;gene_id=PVP01_0402200;protein_source_id=PVP01_0402200.1-p1
PvP01_04_v2	VEuPathDB	CDS	88736	88885	.	+	0	ID=PVP01_0402200.1-p1-CDS3;Parent=PVP01_0402200.1;gene_id=PVP01_0402200;protein_source_id=PVP01_0402200.1-p1
PvP01_11_v2	VEuPathDB	protein_coding_gene	1255426	1257589	.	+	.	ID=PVP01_1129100;Name=MSP10;description=merozoite surface protein 10%2C putative
PvP01_11_v2	VEuPathDB	mRNA	1255426	1257589	.	+	.	ID=PVP01_1129100.1;Parent=PVP01_1129100;description=merozoite surface protein 10%2C putative
PvP01_11_v2	VEuPathDB	exon	1255426	1257589	.	+	.	ID=exon_PVP01_1129100.1-E1;Parent=PVP01_1129100.1;gene_id=PVP01_1129100
PvP01_11_v2	VEuPathDB	CDS	1255723	1257162	.	+	0	ID=PVP01_1129100.1-p1-CDS1;Parent=PVP01_1129100.1;gene_id=PVP01_1129100;protein_source_id=PVP01_1129100.1-p1
PvP01_11_v2	VEuPathDB	five_prime_UTR	1255426	1255722	.	+	.	ID=utr_PVP01_1129100.1_1;Parent=PVP01_1129100.1
PvP01_11_v2	VEuPathDB	three_prime_UTR	1257163	1257589	.	+	.	ID=utr_PVP01_1129100.1_2;Parent=PVP01_1129100.1
Transfer.PvP01_00_2.final	VEuPathDB	protein_coding_gene	276221	277414	.	-	.	ID=PVP01_0001460;description=PIR protein
Transfer.PvP01_00_2.final	VEuPathDB	mRNA	276221	277414	.	-	.	ID=PVP01_0001460.1;Parent=PVP01_0001460;description=PIR protein
Transfer.PvP01_00_2.final	VEuPathDB	exon	276221	276397	.	-	.	ID=exon_PVP01_0001460.1-E3;Parent=PVP01_0001460.1;gene_id=PVP01_0001460
Transfer.PvP01_00_2.final	VEuPathDB	exon	276511	277257	.	-	.	ID=exon_PVP01_0001460.1-E2;Parent=PVP01_0001460.1;gene_id=PVP01_0001460
Transfer.PvP01_00_2.final	VEuPathDB	exon	277388	277414	.	-	.	ID=exon_PVP01_0001460.1-E1;Parent=PVP01_0001460.1;gene_id=PVP01_0001460
Transfer.PvP01_00_2.final	VEuPathDB	CDS	276221	276397	.	-	0	ID=PVP01_0001460.1-p1-CDS3;Parent=PVP01_0001460.1;gene_id=PVP01_0001460;protein_source_id=PVP01_0001460.1-p1
Transfer.PvP01_00_2.final	VEuPathDB	CDS	276511	277257	.	-	0	ID=PVP01_0001460.1-p1-CDS2;Parent=PVP01_0001460.1;gene_id=PVP01_0001460;protein_source_id=PVP01_0001460.1-p1
Transfer.PvP01_00_2.final	VEuPathDB	CDS	277388	277414	.	-	0	ID=PVP01_0001460.1-p1-CDS1;Parent=PVP01_0001460.1;gene_id=PVP01_0001460;protein_source_id=PVP01_0001460.1-p1
PvP01_08_v2	VEuPathDB	protein_coding_gene	1514426	1518163	.	-	.	ID=PVP01_0835900;description=conserved Plasmodium protein%2C unknown function
PvP01_08_v2	VEuPathDB	mRNA	1514426	1518163	.	-	.	ID=PVP01_0835900.1;Parent=PVP01_0835900;description=conserved Plasmodium protein%2C unknown function
PvP01_08_v2	VEuPathDB	exon	1514426	1518163	.	-	.	ID=exon_PVP01_0835900.1-E1;Parent=PVP01_0835900.1;gene_id=PVP01_0835900
PvP01_08_v2	VEuPathDB	CDS	1514426	1518163	.	-	0	ID=PVP01_0835900.1-p1-CDS1;Parent=PVP01_0835900.1;gene_id=PVP01_0835900;protein_source_id=PVP01_0835900.1-p1
PvP01_04_v2	VEuPathDB	protein_coding_gene	420158	427601	.	-	.	ID=PVP01_0410300;Name=STK2;description=serine/threonine protein kinase STK2%2C putative
PvP01_04_v2	VEuPathDB	mRNA	420158	427601	.	-	.	ID=PVP01_0410300.1;Parent=PVP01_0410300;Note=2.7.11.1 (Non-specific serine/threonine protein kinase);description=serine/threonine protein kinase STK2%2C putative
PvP01_04_v2	VEuPathDB	exon	420158	427601	.	-	.	ID=exon_PVP01_0410300.1-E1;Parent=PVP01_0410300.1;gene_id=PVP01_0410300
PvP01_04_v2	VEuPathDB	CDS	420492	425357	.	-	0	ID=PVP01_0410300.1-p1-CDS1;Parent=PVP01_0410300.1;gene_id=PVP01_0410300;protein_source_id=PVP01_0410300.1-p1
PvP01_04_v2	VEuPathDB	three_prime_UTR	420158	420491	.	-	.	ID=utr_PVP01_0410300.1_1;Parent=PVP01_0410300.1
PvP01_04_v2	VEuPathDB	five_prime_UTR	425358	427601	.	-	.	ID=utr_PVP01_0410300.1_2;Parent=PVP01_0410300.1
PvP01_14_v2	VEuPathDB	protein_coding_gene	320282	322363	.	+	.	ID=PVP01_1406600;description=conserved Plasmodium protein%2C unknown function
PvP01_14_v2	VEuPathDB	mRNA	320282	322363	.	+	.	ID=PVP01_1406600.1;Parent=PVP01_1406600;description=conserved Plasmodium protein%2C unknown function
PvP01_14_v2	VEuPathDB	exon	320282	322363	.	+	.	ID=exon_PVP01_1406600.1-E1;Parent=PVP01_1406600.1;gene_id=PVP01_1406600
PvP01_14_v2	VEuPathDB	CDS	321589	322179	.	+	0	ID=PVP01_1406600.1-p1-CDS1;Parent=PVP01_1406600.1;gene_id=PVP01_1406600;protein_source_id=PVP01_1406600.1-p1
PvP01_14_v2	VEuPathDB	five_prime_UTR	320282	321588	.	+	.	ID=utr_PVP01_1406600.1_1;Parent=PVP01_1406600.1
PvP01_14_v2	VEuPathDB	three_prime_UTR	322180	322363	.	+	.	ID=utr_PVP01_1406600.1_2;Parent=PVP01_1406600.1
PvP01_08_v2	VEuPathDB	protein_coding_gene	1355424	1356890	.	-	.	ID=PVP01_0831400;description=conserved protein%2C unknown function
PvP01_08_v2	VEuPathDB	mRNA	1355424	1356890	.	-	.	ID=PVP01_0831400.1;Parent=PVP01_0831400;description=conserved protein%2C unknown function
PvP01_08_v2	VEuPathDB	exon	1355424	1356369	.	-	.	ID=exon_PVP01_0831400.1-E2;Parent=PVP01_0831400.1;gene_id=PVP01_0831400
PvP01_08_v2	VEuPathDB	exon	1356462	1356890	.	-	.	ID=exon_PVP01_0831400.1-E1;Parent=PVP01_0831400.1;gene_id=PVP01_0831400
PvP01_08_v2	VEuPathDB	CDS	1356232	1356369	.	-	0	ID=PVP01_0831400.1-p1-CDS2;Parent=PVP01_0831400.1;gene_id=PVP01_0831400;protein_source_id=PVP01_0831400.1-p1
PvP01_08_v2	VEuPathDB	CDS	1356462	1356653	.	-	0	ID=PVP01_0831400.1-p1-CDS1;Parent=PVP01_0831400.1;gene_id=PVP01_0831400;protein_source_id=PVP01_0831400.1-p1
PvP01_08_v2	VEuPathDB	three_prime_UTR	1355424	1356231	.	-	.	ID=utr_PVP01_0831400.1_1;Parent=PVP01_0831400.1
PvP01_08_v2	VEuPathDB	five_prime_UTR	1356654	1356890	.	-	.	ID=utr_PVP01_0831400.1_2;Parent=PVP01_0831400.1
PvP01_12_v2	VEuPathDB	protein_coding_gene	1279950	1293925	.	-	.	ID=PVP01_1232400;description=TOG domain-containing protein%2C putative
PvP01_12_v2	VEuPathDB	mRNA	1279950	1293925	.	-	.	ID=PVP01_1232400.1;Parent=PVP01_1232400;description=TOG domain-containing protein%2C putative
PvP01_12_v2	VEuPathDB	exon	1279950	1284483	.	-	.	ID=exon_PVP01_1232400.1-E9;Parent=PVP01_1232400.1;gene_id=PVP01_1232400
PvP01_12_v2	VEuPathDB	exon	1284591	1284904	.	-	.	ID=exon_PVP01_1232400.1-E8;Parent=PVP01_1232400.1;gene_id=PVP01_1232400
PvP01_12_v2	VEuPathDB	exon	1285037	1285126	.	-	.	ID=exon_PVP01_1232400.1-E7;Parent=PVP01_1232400.1;gene_id=PVP01_1232400
PvP01_12_v2	VEuPathDB	exon	1285959	1286000	.	-	.	ID=exon_PVP01_1232400.1-E6;Parent=PVP01_1232400.1;gene_id=PVP01_1232400
PvP01_12_v2	VEuPathDB	exon	1286220	1286320	.	-	.	ID=exon_PVP01_1232400.1-E5;Parent=PVP01_1232400.1;gene_id=PVP01_1232400
PvP01_12_v2	VEuPathDB	exon	1286590	1286778	.	-	.	ID=exon_PVP01_1232400.1-E4;Parent=PVP01_1232400.1;gene_id=PVP01_1232400
PvP01_12_v2	VEuPathDB	exon	1286937	1287033	.	-	.	ID=exon_PVP01_1232400.1-E3;Parent=PVP01_1232400.1;gene_id=PVP01_1232400
PvP01_12_v2	VEuPathDB	exon	1287178	1287458	.	-	.	ID=exon_PVP01_1232400.1-E2;Parent=PVP01_1232400.1;gene_id=PVP01_1232400
PvP01_12_v2	VEuPathDB	exon	1287658	1293925	.	-	.	ID=exon_PVP01_1232400.1-E1;Parent=PVP01_1232400.1;gene_id=PVP01_1232400
PvP01_12_v2	VEuPathDB	CDS	1280395	1284483	.	-	0	ID=PVP01_1232400.1-p1-CDS9;Parent=PVP01_1232400.1;gene_id=PVP01_1232400;protein_source_id=PVP01_1232400.1-p1
PvP01_12_v2	VEuPathDB	CDS	1284591	1284904	.	-	2	ID=PVP01_1232400.1-p1-CDS8;Parent=PVP01_1232400.1;gene_id=PVP01_1232400;protein_source_id=PVP01_1232400.1-p1
PvP01_12_v2	VEuPathDB	CDS	1285037	1285126	.	-	2	ID=PVP01_1232400.1-p1-CDS7;Parent=PVP01_1232400.1;gene_id=PVP01_1232400;protein_source_id=PVP01_1232400.1-p1
PvP01_12_v2	VEuPathDB	CDS	1285959	1286000	.	-	2	ID=PVP01_1232400.1-p1-CDS6;Parent=PVP01_1232400.1;gene_id=PVP01_1232400;protein_source_id=PVP01_1232400.1-p1
PvP01_12_v2	VEuPathDB	CDS	1286220	1286320	.	-	1	ID=PVP01_1232400.1-p1-CDS5;Parent=PVP01_1232400.1;gene_id=PVP01_1232400;protein_source_id=PVP01_1232400.1-p1
PvP01_12_v2	VEuPathDB	CDS	1286590	1286778	.	-	1	ID=PVP01_1232400.1-p1-CDS4;Parent=PVP01_1232400.1;gene_id=PVP01_1232400;protein_source_id=PVP01_1232400.1-p1
PvP01_12_v2	VEuPathDB	CDS	1286937	1287033	.	-	2	ID=PVP01_1232400.1-p1-CDS3;Parent=PVP01_1232400.1;gene_id=PVP01_1232400;protein_source_id=PVP01_1232400.1-p1
PvP01_12_v2	VEuPathDB	CDS	1287178	1287458	.	-	1	ID=PVP01_1232400.1-p1-CDS2;Parent=PVP01_1232400.1;gene_id=PVP01_1232400;protein_source_id=PVP01_1232400.1-p1
PvP01_12_v2	VEuPathDB	CDS	1287658	1292363	.	-	0	ID=PVP01_1232400.1-p1-CDS1;Parent=PVP01_1232400.1;gene_id=PVP01_1232400;protein_source_id=PVP01_1232400.1-p1
PvP01_12_v2	VEuPathDB	three_prime_UTR	1279950	1280394	.	-	.	ID=utr_PVP01_1232400.1_1;Parent=PVP01_1232400.1
PvP01_12_v2	VEuPathDB	five_prime_UTR	1292364	1293925	.	-	.	ID=utr_PVP01_1232400.1_2;Parent=PVP01_1232400.1
PvP01_09_v2	VEuPathDB	protein_coding_gene	653815	656561	.	+	.	ID=PVP01_0914100;Name=UGT;description=UDP-galactose transporter%2C putative
PvP01_09_v2	VEuPathDB	mRNA	653815	656561	.	+	.	ID=PVP01_0914100.1;Parent=PVP01_0914100;description=UDP-galactose transporter%2C putative
PvP01_09_v2	VEuPathDB	exon	653815	656561	.	+	.	ID=exon_PVP01_0914100.1-E1;Parent=PVP01_0914100.1;gene_id=PVP01_0914100
PvP01_09_v2	VEuPathDB	CDS	654670	655704	.	+	0	ID=PVP01_0914100.1-p1-CDS1;Parent=PVP01_0914100.1;gene_id=PVP01_0914100;protein_source_id=PVP01_0914100.1-p1
PvP01_09_v2	VEuPathDB	five_prime_UTR	653815	654669	.	+	.	ID=utr_PVP01_0914100.1_1;Parent=PVP01_0914100.1
PvP01_09_v2	VEuPathDB	three_prime_UTR	655705	656561	.	+	.	ID=utr_PVP01_0914100.1_2;Parent=PVP01_0914100.1
Transfer.PvP01_00_40.final	VEuPathDB	protein_coding_gene	22020	22965	.	+	.	ID=PVP01_0008680;description=Plasmodium exported protein%2C unknown function
Transfer.PvP01_00_40.final	VEuPathDB	mRNA	22020	22965	.	+	.	ID=PVP01_0008680.1;Parent=PVP01_0008680;description=Plasmodium exported protein%2C unknown function
Transfer.PvP01_00_40.final	VEuPathDB	exon	22020	22130	.	+	.	ID=exon_PVP01_0008680.1-E1;Parent=PVP01_0008680.1;gene_id=PVP01_0008680
Transfer.PvP01_00_40.final	VEuPathDB	exon	22261	22965	.	+	.	ID=exon_PVP01_0008680.1-E2;Parent=PVP01_0008680.1;gene_id=PVP01_0008680
Transfer.PvP01_00_40.final	VEuPathDB	CDS	22020	22130	.	+	0	ID=PVP01_0008680.1-p1-CDS1;Parent=PVP01_0008680.1;gene_id=PVP01_0008680;protein_source_id=PVP01_0008680.1-p1
Transfer.PvP01_00_40.final	VEuPathDB	CDS	22261	22965	.	+	0	ID=PVP01_0008680.1-p1-CDS2;Parent=PVP01_0008680.1;gene_id=PVP01_0008680;protein_source_id=PVP01_0008680.1-p1
PvP01_05_v2	VEuPathDB	protein_coding_gene	533649	539958	.	-	.	ID=PVP01_0512900;description=conserved Plasmodium protein%2C unknown function
PvP01_05_v2	VEuPathDB	mRNA	533649	539958	.	-	.	ID=PVP01_0512900.1;Parent=PVP01_0512900;description=conserved Plasmodium protein%2C unknown function
PvP01_05_v2	VEuPathDB	exon	533649	536177	.	-	.	ID=exon_PVP01_0512900.1-E2;Parent=PVP01_0512900.1;gene_id=PVP01_0512900
PvP01_05_v2	VEuPathDB	exon	536766	539958	.	-	.	ID=exon_PVP01_0512900.1-E1;Parent=PVP01_0512900.1;gene_id=PVP01_0512900
PvP01_05_v2	VEuPathDB	CDS	535863	536177	.	-	0	ID=PVP01_0512900.1-p1-CDS2;Parent=PVP01_0512900.1;gene_id=PVP01_0512900;protein_source_id=PVP01_0512900.1-p1
PvP01_05_v2	VEuPathDB	CDS	536766	536843	.	-	0	ID=PVP01_0512900.1-p1-CDS1;Parent=PVP01_0512900.1;gene_id=PVP01_0512900;protein_source_id=PVP01_0512900.1-p1
PvP01_05_v2	VEuPathDB	three_prime_UTR	533649	535862	.	-	.	ID=utr_PVP01_0512900.1_1;Parent=PVP01_0512900.1
PvP01_05_v2	VEuPathDB	five_prime_UTR	536844	539958	.	-	.	ID=utr_PVP01_0512900.1_2;Parent=PVP01_0512900.1
PvP01_03_v2	VEuPathDB	protein_coding_gene	426684	430827	.	+	.	ID=PVP01_0309100;description=zinc finger protein%2C putative
PvP01_03_v2	VEuPathDB	mRNA	426684	430827	.	+	.	ID=PVP01_0309100.1;Parent=PVP01_0309100;description=zinc finger protein%2C putative
PvP01_03_v2	VEuPathDB	exon	426684	430827	.	+	.	ID=exon_PVP01_0309100.1-E1;Parent=PVP01_0309100.1;gene_id=PVP01_0309100
PvP01_03_v2	VEuPathDB	CDS	428192	429790	.	+	0	ID=PVP01_0309100.1-p1-CDS1;Parent=PVP01_0309100.1;gene_id=PVP01_0309100;protein_source_id=PVP01_0309100.1-p1
PvP01_03_v2	VEuPathDB	five_prime_UTR	426684	428191	.	+	.	ID=utr_PVP01_0309100.1_1;Parent=PVP01_0309100.1
PvP01_03_v2	VEuPathDB	three_prime_UTR	429791	430827	.	+	.	ID=utr_PVP01_0309100.1_2;Parent=PVP01_0309100.1
PvP01_14_v2	VEuPathDB	protein_coding_gene	1514108	1518858	.	+	.	ID=PVP01_1436000;Name=MRD1;description=multiple RNA-binding domain-containing protein 1%2C putative
PvP01_14_v2	VEuPathDB	mRNA	1514108	1518858	.	+	.	ID=PVP01_1436000.1;Parent=PVP01_1436000;description=multiple RNA-binding domain-containing protein 1%2C putative
PvP01_14_v2	VEuPathDB	exon	1514108	1518858	.	+	.	ID=exon_PVP01_1436000.1-E1;Parent=PVP01_1436000.1;gene_id=PVP01_1436000
PvP01_14_v2	VEuPathDB	CDS	1514796	1518161	.	+	0	ID=PVP01_1436000.1-p1-CDS1;Parent=PVP01_1436000.1;gene_id=PVP01_1436000;protein_source_id=PVP01_1436000.1-p1
PvP01_14_v2	VEuPathDB	five_prime_UTR	1514108	1514795	.	+	.	ID=utr_PVP01_1436000.1_1;Parent=PVP01_1436000.1
PvP01_14_v2	VEuPathDB	three_prime_UTR	1518162	1518858	.	+	.	ID=utr_PVP01_1436000.1_2;Parent=PVP01_1436000.1
PvP01_02_v2	VEuPathDB	protein_coding_gene	389480	391001	.	+	.	ID=PVP01_0209300;description=conserved protein%2C unknown function
PvP01_02_v2	VEuPathDB	mRNA	389480	391001	.	+	.	ID=PVP01_0209300.1;Parent=PVP01_0209300;description=conserved protein%2C unknown function
PvP01_02_v2	VEuPathDB	exon	389480	391001	.	+	.	ID=exon_PVP01_0209300.1-E1;Parent=PVP01_0209300.1;gene_id=PVP01_0209300
PvP01_02_v2	VEuPathDB	CDS	389620	390714	.	+	0	ID=PVP01_0209300.1-p1-CDS1;Parent=PVP01_0209300.1;gene_id=PVP01_0209300;protein_source_id=PVP01_0209300.1-p1
PvP01_02_v2	VEuPathDB	five_prime_UTR	389480	389619	.	+	.	ID=utr_PVP01_0209300.1_1;Parent=PVP01_0209300.1
PvP01_02_v2	VEuPathDB	three_prime_UTR	390715	391001	.	+	.	ID=utr_PVP01_0209300.1_2;Parent=PVP01_0209300.1
PvP01_08_v2	VEuPathDB	protein_coding_gene	1174654	1179160	.	+	.	ID=PVP01_0826500;description=conserved Plasmodium protein%2C unknown function
PvP01_08_v2	VEuPathDB	mRNA	1174654	1179160	.	+	.	ID=PVP01_0826500.1;Parent=PVP01_0826500;description=conserved Plasmodium protein%2C unknown function
PvP01_08_v2	VEuPathDB	exon	1174654	1175102	.	+	.	ID=exon_PVP01_0826500.1-E1;Parent=PVP01_0826500.1;gene_id=PVP01_0826500
PvP01_08_v2	VEuPathDB	exon	1175401	1175462	.	+	.	ID=exon_PVP01_0826500.1-E2;Parent=PVP01_0826500.1;gene_id=PVP01_0826500
PvP01_08_v2	VEuPathDB	exon	1175618	1175678	.	+	.	ID=exon_PVP01_0826500.1-E3;Parent=PVP01_0826500.1;gene_id=PVP01_0826500
PvP01_08_v2	VEuPathDB	exon	1175808	1175930	.	+	.	ID=exon_PVP01_0826500.1-E4;Parent=PVP01_0826500.1;gene_id=PVP01_0826500
PvP01_08_v2	VEuPathDB	exon	1176173	1176238	.	+	.	ID=exon_PVP01_0826500.1-E5;Parent=PVP01_0826500.1;gene_id=PVP01_0826500
PvP01_08_v2	VEuPathDB	exon	1176394	1176477	.	+	.	ID=exon_PVP01_0826500.1-E6;Parent=PVP01_0826500.1;gene_id=PVP01_0826500
PvP01_08_v2	VEuPathDB	exon	1176631	1176698	.	+	.	ID=exon_PVP01_0826500.1-E7;Parent=PVP01_0826500.1;gene_id=PVP01_0826500
PvP01_08_v2	VEuPathDB	exon	1176881	1177121	.	+	.	ID=exon_PVP01_0826500.1-E8;Parent=PVP01_0826500.1;gene_id=PVP01_0826500
PvP01_08_v2	VEuPathDB	exon	1177234	1177315	.	+	.	ID=exon_PVP01_0826500.1-E9;Parent=PVP01_0826500.1;gene_id=PVP01_0826500
PvP01_08_v2	VEuPathDB	exon	1177416	1177455	.	+	.	ID=exon_PVP01_0826500.1-E10;Parent=PVP01_0826500.1;gene_id=PVP01_0826500
PvP01_08_v2	VEuPathDB	exon	1177652	1177766	.	+	.	ID=exon_PVP01_0826500.1-E11;Parent=PVP01_0826500.1;gene_id=PVP01_0826500
PvP01_08_v2	VEuPathDB	exon	1177895	1177936	.	+	.	ID=exon_PVP01_0826500.1-E12;Parent=PVP01_0826500.1;gene_id=PVP01_0826500
PvP01_08_v2	VEuPathDB	exon	1178123	1178282	.	+	.	ID=exon_PVP01_0826500.1-E13;Parent=PVP01_0826500.1;gene_id=PVP01_0826500
PvP01_08_v2	VEuPathDB	exon	1178387	1178486	.	+	.	ID=exon_PVP01_0826500.1-E14;Parent=PVP01_0826500.1;gene_id=PVP01_0826500
PvP01_08_v2	VEuPathDB	exon	1178725	1178780	.	+	.	ID=exon_PVP01_0826500.1-E15;Parent=PVP01_0826500.1;gene_id=PVP01_0826500
PvP01_08_v2	VEuPathDB	exon	1178898	1178932	.	+	.	ID=exon_PVP01_0826500.1-E16;Parent=PVP01_0826500.1;gene_id=PVP01_0826500
PvP01_08_v2	VEuPathDB	exon	1179117	1179160	.	+	.	ID=exon_PVP01_0826500.1-E17;Parent=PVP01_0826500.1;gene_id=PVP01_0826500
PvP01_08_v2	VEuPathDB	CDS	1174892	1175102	.	+	0	ID=PVP01_0826500.1-p1-CDS1;Parent=PVP01_0826500.1;gene_id=PVP01_0826500;protein_source_id=PVP01_0826500.1-p1
PvP01_08_v2	VEuPathDB	CDS	1175401	1175462	.	+	2	ID=PVP01_0826500.1-p1-CDS2;Parent=PVP01_0826500.1;gene_id=PVP01_0826500;protein_source_id=PVP01_0826500.1-p1
PvP01_08_v2	VEuPathDB	CDS	1175618	1175678	.	+	0	ID=PVP01_0826500.1-p1-CDS3;Parent=PVP01_0826500.1;gene_id=PVP01_0826500;protein_source_id=PVP01_0826500.1-p1
PvP01_08_v2	VEuPathDB	CDS	1175808	1175930	.	+	2	ID=PVP01_0826500.1-p1-CDS4;Parent=PVP01_0826500.1;gene_id=PVP01_0826500;protein_source_id=PVP01_0826500.1-p1
PvP01_08_v2	VEuPathDB	CDS	1176173	1176238	.	+	2	ID=PVP01_0826500.1-p1-CDS5;Parent=PVP01_0826500.1;gene_id=PVP01_0826500;protein_source_id=PVP01_0826500.1-p1
PvP01_08_v2	VEuPathDB	CDS	1176394	1176477	.	+	2	ID=PVP01_0826500.1-p1-CDS6;Parent=PVP01_0826500.1;gene_id=PVP01_0826500;protein_source_id=PVP01_0826500.1-p1
PvP01_08_v2	VEuPathDB	CDS	1176631	1176698	.	+	2	ID=PVP01_0826500.1-p1-CDS7;Parent=PVP01_0826500.1;gene_id=PVP01_0826500;protein_source_id=PVP01_0826500.1-p1
PvP01_08_v2	VEuPathDB	CDS	1176881	1177121	.	+	0	ID=PVP01_0826500.1-p1-CDS8;Parent=PVP01_0826500.1;gene_id=PVP01_0826500;protein_source_id=PVP01_0826500.1-p1
PvP01_08_v2	VEuPathDB	CDS	1177234	1177315	.	+	2	ID=PVP01_0826500.1-p1-CDS9;Parent=PVP01_0826500.1;gene_id=PVP01_0826500;protein_source_id=PVP01_0826500.1-p1
PvP01_08_v2	VEuPathDB	CDS	1177416	1177455	.	+	1	ID=PVP01_0826500.1-p1-CDS10;Parent=PVP01_0826500.1;gene_id=PVP01_0826500;protein_source_id=PVP01_0826500.1-p1
PvP01_08_v2	VEuPathDB	CDS	1177652	1177766	.	+	0	ID=PVP01_0826500.1-p1-CDS11;Parent=PVP01_0826500.1;gene_id=PVP01_0826500;protein_source_id=PVP01_0826500.1-p1
PvP01_08_v2	VEuPathDB	CDS	1177895	1177936	.	+	2	ID=PVP01_0826500.1-p1-CDS12;Parent=PVP01_0826500.1;gene_id=PVP01_0826500;protein_source_id=PVP01_0826500.1-p1
PvP01_08_v2	VEuPathDB	CDS	1178123	1178282	.	+	2	ID=PVP01_0826500.1-p1-CDS13;Parent=PVP01_0826500.1;gene_id=PVP01_0826500;protein_source_id=PVP01_0826500.1-p1
PvP01_08_v2	VEuPathDB	CDS	1178387	1178486	.	+	1	ID=PVP01_0826500.1-p1-CDS14;Parent=PVP01_0826500.1;gene_id=PVP01_0826500;protein_source_id=PVP01_0826500.1-p1
PvP01_08_v2	VEuPathDB	CDS	1178725	1178780	.	+	0	ID=PVP01_0826500.1-p1-CDS15;Parent=PVP01_0826500.1;gene_id=PVP01_0826500;protein_source_id=PVP01_0826500.1-p1
PvP01_08_v2	VEuPathDB	CDS	1178898	1178932	.	+	1	ID=PVP01_0826500.1-p1-CDS16;Parent=PVP01_0826500.1;gene_id=PVP01_0826500;protein_source_id=PVP01_0826500.1-p1
PvP01_08_v2	VEuPathDB	CDS	1179117	1179160	.	+	2	ID=PVP01_0826500.1-p1-CDS17;Parent=PVP01_0826500.1;gene_id=PVP01_0826500;protein_source_id=PVP01_0826500.1-p1
PvP01_08_v2	VEuPathDB	five_prime_UTR	1174654	1174891	.	+	.	ID=utr_PVP01_0826500.1_1;Parent=PVP01_0826500.1
Transfer.PvP01_00_12.final	VEuPathDB	protein_coding_gene	86284	88091	.	-	.	ID=PVP01_0004620;description=PIR protein
Transfer.PvP01_00_12.final	VEuPathDB	mRNA	86284	88091	.	-	.	ID=PVP01_0004620.1;Parent=PVP01_0004620;description=PIR protein
Transfer.PvP01_00_12.final	VEuPathDB	exon	86284	86445	.	-	.	ID=exon_PVP01_0004620.1-E4;Parent=PVP01_0004620.1;gene_id=PVP01_0004620
Transfer.PvP01_00_12.final	VEuPathDB	exon	86567	87049	.	-	.	ID=exon_PVP01_0004620.1-E3;Parent=PVP01_0004620.1;gene_id=PVP01_0004620
Transfer.PvP01_00_12.final	VEuPathDB	exon	87188	87931	.	-	.	ID=exon_PVP01_0004620.1-E2;Parent=PVP01_0004620.1;gene_id=PVP01_0004620
Transfer.PvP01_00_12.final	VEuPathDB	exon	88071	88091	.	-	.	ID=exon_PVP01_0004620.1-E1;Parent=PVP01_0004620.1;gene_id=PVP01_0004620
Transfer.PvP01_00_12.final	VEuPathDB	CDS	86284	86445	.	-	0	ID=PVP01_0004620.1-p1-CDS4;Parent=PVP01_0004620.1;gene_id=PVP01_0004620;protein_source_id=PVP01_0004620.1-p1
Transfer.PvP01_00_12.final	VEuPathDB	CDS	86567	87049	.	-	0	ID=PVP01_0004620.1-p1-CDS3;Parent=PVP01_0004620.1;gene_id=PVP01_0004620;protein_source_id=PVP01_0004620.1-p1
Transfer.PvP01_00_12.final	VEuPathDB	CDS	87188	87931	.	-	0	ID=PVP01_0004620.1-p1-CDS2;Parent=PVP01_0004620.1;gene_id=PVP01_0004620;protein_source_id=PVP01_0004620.1-p1
Transfer.PvP01_00_12.final	VEuPathDB	CDS	88071	88091	.	-	0	ID=PVP01_0004620.1-p1-CDS1;Parent=PVP01_0004620.1;gene_id=PVP01_0004620;protein_source_id=PVP01_0004620.1-p1
PvP01_13_v2	VEuPathDB	protein_coding_gene	853361	855982	.	+	.	ID=PVP01_1318400;description=ribosomal protein L17%2C mitochondrial%2C putative
PvP01_13_v2	VEuPathDB	mRNA	853361	855982	.	+	.	ID=PVP01_1318400.1;Parent=PVP01_1318400;description=ribosomal protein L17%2C mitochondrial%2C putative
PvP01_13_v2	VEuPathDB	exon	853361	854906	.	+	.	ID=exon_PVP01_1318400.1-E1;Parent=PVP01_1318400.1;gene_id=PVP01_1318400
PvP01_13_v2	VEuPathDB	exon	855127	855982	.	+	.	ID=exon_PVP01_1318400.1-E2;Parent=PVP01_1318400.1;gene_id=PVP01_1318400
PvP01_13_v2	VEuPathDB	CDS	854319	854906	.	+	0	ID=PVP01_1318400.1-p1-CDS1;Parent=PVP01_1318400.1;gene_id=PVP01_1318400;protein_source_id=PVP01_1318400.1-p1
PvP01_13_v2	VEuPathDB	CDS	855127	855309	.	+	0	ID=PVP01_1318400.1-p1-CDS2;Parent=PVP01_1318400.1;gene_id=PVP01_1318400;protein_source_id=PVP01_1318400.1-p1
PvP01_13_v2	VEuPathDB	five_prime_UTR	853361	854318	.	+	.	ID=utr_PVP01_1318400.1_1;Parent=PVP01_1318400.1
PvP01_13_v2	VEuPathDB	three_prime_UTR	855310	855982	.	+	.	ID=utr_PVP01_1318400.1_2;Parent=PVP01_1318400.1
PvP01_14_v2	VEuPathDB	protein_coding_gene	3006716	3008146	.	+	.	ID=PVP01_1470300;description=Plasmodium exported protein (PHIST)%2C unknown function
PvP01_14_v2	VEuPathDB	mRNA	3006716	3008146	.	+	.	ID=PVP01_1470300.1;Parent=PVP01_1470300;description=Plasmodium exported protein (PHIST)%2C unknown function
PvP01_14_v2	VEuPathDB	exon	3006716	3006799	.	+	.	ID=exon_PVP01_1470300.1-E1;Parent=PVP01_1470300.1;gene_id=PVP01_1470300
PvP01_14_v2	VEuPathDB	exon	3006965	3008146	.	+	.	ID=exon_PVP01_1470300.1-E2;Parent=PVP01_1470300.1;gene_id=PVP01_1470300
PvP01_14_v2	VEuPathDB	CDS	3006716	3006799	.	+	0	ID=PVP01_1470300.1-p1-CDS1;Parent=PVP01_1470300.1;gene_id=PVP01_1470300;protein_source_id=PVP01_1470300.1-p1
PvP01_14_v2	VEuPathDB	CDS	3006965	3008146	.	+	0	ID=PVP01_1470300.1-p1-CDS2;Parent=PVP01_1470300.1;gene_id=PVP01_1470300;protein_source_id=PVP01_1470300.1-p1
PvP01_13_v2	VEuPathDB	protein_coding_gene	103092	105373	.	+	.	ID=PVP01_1302000;description=AATF domain-containing protein%2C putative
PvP01_13_v2	VEuPathDB	mRNA	103092	105373	.	+	.	ID=PVP01_1302000.1;Parent=PVP01_1302000;description=AATF domain-containing protein%2C putative
PvP01_13_v2	VEuPathDB	exon	103092	104324	.	+	.	ID=exon_PVP01_1302000.1-E1;Parent=PVP01_1302000.1;gene_id=PVP01_1302000
PvP01_13_v2	VEuPathDB	exon	104458	104510	.	+	.	ID=exon_PVP01_1302000.1-E2;Parent=PVP01_1302000.1;gene_id=PVP01_1302000
PvP01_13_v2	VEuPathDB	exon	104607	104662	.	+	.	ID=exon_PVP01_1302000.1-E3;Parent=PVP01_1302000.1;gene_id=PVP01_1302000
PvP01_13_v2	VEuPathDB	exon	104793	104863	.	+	.	ID=exon_PVP01_1302000.1-E4;Parent=PVP01_1302000.1;gene_id=PVP01_1302000
PvP01_13_v2	VEuPathDB	exon	105076	105373	.	+	.	ID=exon_PVP01_1302000.1-E5;Parent=PVP01_1302000.1;gene_id=PVP01_1302000
PvP01_13_v2	VEuPathDB	CDS	103293	104324	.	+	0	ID=PVP01_1302000.1-p1-CDS1;Parent=PVP01_1302000.1;gene_id=PVP01_1302000;protein_source_id=PVP01_1302000.1-p1
PvP01_13_v2	VEuPathDB	CDS	104458	104510	.	+	0	ID=PVP01_1302000.1-p1-CDS2;Parent=PVP01_1302000.1;gene_id=PVP01_1302000;protein_source_id=PVP01_1302000.1-p1
PvP01_13_v2	VEuPathDB	CDS	104607	104662	.	+	1	ID=PVP01_1302000.1-p1-CDS3;Parent=PVP01_1302000.1;gene_id=PVP01_1302000;protein_source_id=PVP01_1302000.1-p1
PvP01_13_v2	VEuPathDB	CDS	104793	104863	.	+	2	ID=PVP01_1302000.1-p1-CDS4;Parent=PVP01_1302000.1;gene_id=PVP01_1302000;protein_source_id=PVP01_1302000.1-p1
PvP01_13_v2	VEuPathDB	CDS	105076	105174	.	+	0	ID=PVP01_1302000.1-p1-CDS5;Parent=PVP01_1302000.1;gene_id=PVP01_1302000;protein_source_id=PVP01_1302000.1-p1
PvP01_13_v2	VEuPathDB	five_prime_UTR	103092	103292	.	+	.	ID=utr_PVP01_1302000.1_1;Parent=PVP01_1302000.1
PvP01_13_v2	VEuPathDB	three_prime_UTR	105175	105373	.	+	.	ID=utr_PVP01_1302000.1_2;Parent=PVP01_1302000.1
PvP01_10_v2	VEuPathDB	protein_coding_gene	235334	237836	.	+	.	ID=PVP01_1004900;description=conserved protein%2C unknown function
PvP01_10_v2	VEuPathDB	mRNA	235334	237836	.	+	.	ID=PVP01_1004900.1;Parent=PVP01_1004900;description=conserved protein%2C unknown function
PvP01_10_v2	VEuPathDB	exon	235334	235626	.	+	.	ID=exon_PVP01_1004900.1-E1;Parent=PVP01_1004900.1;gene_id=PVP01_1004900
PvP01_10_v2	VEuPathDB	exon	235838	235895	.	+	.	ID=exon_PVP01_1004900.1-E2;Parent=PVP01_1004900.1;gene_id=PVP01_1004900
PvP01_10_v2	VEuPathDB	exon	235994	236023	.	+	.	ID=exon_PVP01_1004900.1-E3;Parent=PVP01_1004900.1;gene_id=PVP01_1004900
PvP01_10_v2	VEuPathDB	exon	236122	236168	.	+	.	ID=exon_PVP01_1004900.1-E4;Parent=PVP01_1004900.1;gene_id=PVP01_1004900
PvP01_10_v2	VEuPathDB	exon	236311	236423	.	+	.	ID=exon_PVP01_1004900.1-E5;Parent=PVP01_1004900.1;gene_id=PVP01_1004900
PvP01_10_v2	VEuPathDB	exon	236549	236681	.	+	.	ID=exon_PVP01_1004900.1-E6;Parent=PVP01_1004900.1;gene_id=PVP01_1004900
PvP01_10_v2	VEuPathDB	exon	236773	236836	.	+	.	ID=exon_PVP01_1004900.1-E7;Parent=PVP01_1004900.1;gene_id=PVP01_1004900
PvP01_10_v2	VEuPathDB	exon	236985	237124	.	+	.	ID=exon_PVP01_1004900.1-E8;Parent=PVP01_1004900.1;gene_id=PVP01_1004900
PvP01_10_v2	VEuPathDB	exon	237286	237836	.	+	.	ID=exon_PVP01_1004900.1-E9;Parent=PVP01_1004900.1;gene_id=PVP01_1004900
PvP01_10_v2	VEuPathDB	CDS	235405	235626	.	+	0	ID=PVP01_1004900.1-p1-CDS1;Parent=PVP01_1004900.1;gene_id=PVP01_1004900;protein_source_id=PVP01_1004900.1-p1
PvP01_10_v2	VEuPathDB	CDS	235838	235895	.	+	0	ID=PVP01_1004900.1-p1-CDS2;Parent=PVP01_1004900.1;gene_id=PVP01_1004900;protein_source_id=PVP01_1004900.1-p1
PvP01_10_v2	VEuPathDB	CDS	235994	236023	.	+	2	ID=PVP01_1004900.1-p1-CDS3;Parent=PVP01_1004900.1;gene_id=PVP01_1004900;protein_source_id=PVP01_1004900.1-p1
PvP01_10_v2	VEuPathDB	CDS	236122	236168	.	+	2	ID=PVP01_1004900.1-p1-CDS4;Parent=PVP01_1004900.1;gene_id=PVP01_1004900;protein_source_id=PVP01_1004900.1-p1
PvP01_10_v2	VEuPathDB	CDS	236311	236423	.	+	0	ID=PVP01_1004900.1-p1-CDS5;Parent=PVP01_1004900.1;gene_id=PVP01_1004900;protein_source_id=PVP01_1004900.1-p1
PvP01_10_v2	VEuPathDB	CDS	236549	236681	.	+	1	ID=PVP01_1004900.1-p1-CDS6;Parent=PVP01_1004900.1;gene_id=PVP01_1004900;protein_source_id=PVP01_1004900.1-p1
PvP01_10_v2	VEuPathDB	CDS	236773	236836	.	+	0	ID=PVP01_1004900.1-p1-CDS7;Parent=PVP01_1004900.1;gene_id=PVP01_1004900;protein_source_id=PVP01_1004900.1-p1
PvP01_10_v2	VEuPathDB	CDS	236985	237124	.	+	2	ID=PVP01_1004900.1-p1-CDS8;Parent=PVP01_1004900.1;gene_id=PVP01_1004900;protein_source_id=PVP01_1004900.1-p1
PvP01_10_v2	VEuPathDB	CDS	237286	237357	.	+	0	ID=PVP01_1004900.1-p1-CDS9;Parent=PVP01_1004900.1;gene_id=PVP01_1004900;protein_source_id=PVP01_1004900.1-p1
PvP01_10_v2	VEuPathDB	five_prime_UTR	235334	235404	.	+	.	ID=utr_PVP01_1004900.1_1;Parent=PVP01_1004900.1
PvP01_10_v2	VEuPathDB	three_prime_UTR	237358	237836	.	+	.	ID=utr_PVP01_1004900.1_2;Parent=PVP01_1004900.1
PvP01_09_v2	VEuPathDB	protein_coding_gene	1817346	1825451	.	-	.	ID=PVP01_0941400;description=chromo domain-containing protein%2C putative
PvP01_09_v2	VEuPathDB	mRNA	1817346	1825451	.	-	.	ID=PVP01_0941400.1;Parent=PVP01_0941400;description=chromo domain-containing protein%2C putative
PvP01_09_v2	VEuPathDB	exon	1817346	1825451	.	-	.	ID=exon_PVP01_0941400.1-E1;Parent=PVP01_0941400.1;gene_id=PVP01_0941400
PvP01_09_v2	VEuPathDB	CDS	1817346	1825451	.	-	0	ID=PVP01_0941400.1-p1-CDS1;Parent=PVP01_0941400.1;gene_id=PVP01_0941400;protein_source_id=PVP01_0941400.1-p1
PvP01_12_v2	VEuPathDB	protein_coding_gene	2074825	2080906	.	-	.	ID=PVP01_1250900;Name=ApiAP2;description=AP2 domain transcription factor%2C putative
PvP01_12_v2	VEuPathDB	mRNA	2074825	2080906	.	-	.	ID=PVP01_1250900.1;Parent=PVP01_1250900;description=AP2 domain transcription factor%2C putative
PvP01_12_v2	VEuPathDB	exon	2074825	2075959	.	-	.	ID=exon_PVP01_1250900.1-E3;Parent=PVP01_1250900.1;gene_id=PVP01_1250900
PvP01_12_v2	VEuPathDB	exon	2076193	2076424	.	-	.	ID=exon_PVP01_1250900.1-E2;Parent=PVP01_1250900.1;gene_id=PVP01_1250900
PvP01_12_v2	VEuPathDB	exon	2076635	2080906	.	-	.	ID=exon_PVP01_1250900.1-E1;Parent=PVP01_1250900.1;gene_id=PVP01_1250900
PvP01_12_v2	VEuPathDB	CDS	2075883	2075959	.	-	2	ID=PVP01_1250900.1-p1-CDS3;Parent=PVP01_1250900.1;gene_id=PVP01_1250900;protein_source_id=PVP01_1250900.1-p1
PvP01_12_v2	VEuPathDB	CDS	2076193	2076424	.	-	0	ID=PVP01_1250900.1-p1-CDS2;Parent=PVP01_1250900.1;gene_id=PVP01_1250900;protein_source_id=PVP01_1250900.1-p1
PvP01_12_v2	VEuPathDB	CDS	2076635	2078308	.	-	0	ID=PVP01_1250900.1-p1-CDS1;Parent=PVP01_1250900.1;gene_id=PVP01_1250900;protein_source_id=PVP01_1250900.1-p1
PvP01_12_v2	VEuPathDB	three_prime_UTR	2074825	2075882	.	-	.	ID=utr_PVP01_1250900.1_1;Parent=PVP01_1250900.1
PvP01_12_v2	VEuPathDB	five_prime_UTR	2078309	2080906	.	-	.	ID=utr_PVP01_1250900.1_2;Parent=PVP01_1250900.1
PvP01_06_v2	VEuPathDB	protein_coding_gene	137460	137756	.	+	.	ID=PVP01_0603550;description=conserved Plasmodium protein%2C unknown function
PvP01_06_v2	VEuPathDB	mRNA	137460	137756	.	+	.	ID=PVP01_0603550.1;Parent=PVP01_0603550;description=conserved Plasmodium protein%2C unknown function
PvP01_06_v2	VEuPathDB	exon	137460	137756	.	+	.	ID=exon_PVP01_0603550.1-E1;Parent=PVP01_0603550.1;gene_id=PVP01_0603550
PvP01_06_v2	VEuPathDB	CDS	137460	137756	.	+	0	ID=PVP01_0603550.1-p1-CDS1;Parent=PVP01_0603550.1;gene_id=PVP01_0603550;protein_source_id=PVP01_0603550.1-p1
PvP01_10_v2	VEuPathDB	protein_coding_gene	260078	265444	.	+	.	ID=PVP01_1005700;description=AP-1/2 complex subunit beta%2C putative
PvP01_10_v2	VEuPathDB	mRNA	260078	265444	.	+	.	ID=PVP01_1005700.1;Parent=PVP01_1005700;description=AP-1/2 complex subunit beta%2C putative
PvP01_10_v2	VEuPathDB	exon	260078	263251	.	+	.	ID=exon_PVP01_1005700.1-E1;Parent=PVP01_1005700.1;gene_id=PVP01_1005700
PvP01_10_v2	VEuPathDB	exon	263455	263536	.	+	.	ID=exon_PVP01_1005700.1-E2;Parent=PVP01_1005700.1;gene_id=PVP01_1005700
PvP01_10_v2	VEuPathDB	exon	263699	263760	.	+	.	ID=exon_PVP01_1005700.1-E3;Parent=PVP01_1005700.1;gene_id=PVP01_1005700
PvP01_10_v2	VEuPathDB	exon	263914	263984	.	+	.	ID=exon_PVP01_1005700.1-E4;Parent=PVP01_1005700.1;gene_id=PVP01_1005700
PvP01_10_v2	VEuPathDB	exon	264106	264240	.	+	.	ID=exon_PVP01_1005700.1-E5;Parent=PVP01_1005700.1;gene_id=PVP01_1005700
PvP01_10_v2	VEuPathDB	exon	264362	264469	.	+	.	ID=exon_PVP01_1005700.1-E6;Parent=PVP01_1005700.1;gene_id=PVP01_1005700
PvP01_10_v2	VEuPathDB	exon	264635	264751	.	+	.	ID=exon_PVP01_1005700.1-E7;Parent=PVP01_1005700.1;gene_id=PVP01_1005700
PvP01_10_v2	VEuPathDB	exon	264876	265444	.	+	.	ID=exon_PVP01_1005700.1-E8;Parent=PVP01_1005700.1;gene_id=PVP01_1005700
PvP01_10_v2	VEuPathDB	CDS	261082	263251	.	+	0	ID=PVP01_1005700.1-p1-CDS1;Parent=PVP01_1005700.1;gene_id=PVP01_1005700;protein_source_id=PVP01_1005700.1-p1
PvP01_10_v2	VEuPathDB	CDS	263455	263536	.	+	2	ID=PVP01_1005700.1-p1-CDS2;Parent=PVP01_1005700.1;gene_id=PVP01_1005700;protein_source_id=PVP01_1005700.1-p1
PvP01_10_v2	VEuPathDB	CDS	263699	263760	.	+	1	ID=PVP01_1005700.1-p1-CDS3;Parent=PVP01_1005700.1;gene_id=PVP01_1005700;protein_source_id=PVP01_1005700.1-p1
PvP01_10_v2	VEuPathDB	CDS	263914	263984	.	+	2	ID=PVP01_1005700.1-p1-CDS4;Parent=PVP01_1005700.1;gene_id=PVP01_1005700;protein_source_id=PVP01_1005700.1-p1
PvP01_10_v2	VEuPathDB	CDS	264106	264240	.	+	0	ID=PVP01_1005700.1-p1-CDS5;Parent=PVP01_1005700.1;gene_id=PVP01_1005700;protein_source_id=PVP01_1005700.1-p1
PvP01_10_v2	VEuPathDB	CDS	264362	264469	.	+	0	ID=PVP01_1005700.1-p1-CDS6;Parent=PVP01_1005700.1;gene_id=PVP01_1005700;protein_source_id=PVP01_1005700.1-p1
PvP01_10_v2	VEuPathDB	CDS	264635	264751	.	+	0	ID=PVP01_1005700.1-p1-CDS7;Parent=PVP01_1005700.1;gene_id=PVP01_1005700;protein_source_id=PVP01_1005700.1-p1
PvP01_10_v2	VEuPathDB	CDS	264876	264935	.	+	0	ID=PVP01_1005700.1-p1-CDS8;Parent=PVP01_1005700.1;gene_id=PVP01_1005700;protein_source_id=PVP01_1005700.1-p1
PvP01_10_v2	VEuPathDB	five_prime_UTR	260078	261081	.	+	.	ID=utr_PVP01_1005700.1_1;Parent=PVP01_1005700.1
PvP01_10_v2	VEuPathDB	three_prime_UTR	264936	265444	.	+	.	ID=utr_PVP01_1005700.1_2;Parent=PVP01_1005700.1
PvP01_08_v2	VEuPathDB	protein_coding_gene	1427941	1429225	.	-	.	ID=PVP01_0833600;description=ATP synthase-associated protein%2C putative
PvP01_08_v2	VEuPathDB	mRNA	1427941	1429225	.	-	.	ID=PVP01_0833600.1;Parent=PVP01_0833600;description=ATP synthase-associated protein%2C putative
PvP01_08_v2	VEuPathDB	exon	1427941	1429225	.	-	.	ID=exon_PVP01_0833600.1-E1;Parent=PVP01_0833600.1;gene_id=PVP01_0833600
PvP01_08_v2	VEuPathDB	CDS	1428584	1428841	.	-	0	ID=PVP01_0833600.1-p1-CDS1;Parent=PVP01_0833600.1;gene_id=PVP01_0833600;protein_source_id=PVP01_0833600.1-p1
PvP01_08_v2	VEuPathDB	three_prime_UTR	1427941	1428583	.	-	.	ID=utr_PVP01_0833600.1_1;Parent=PVP01_0833600.1
PvP01_08_v2	VEuPathDB	five_prime_UTR	1428842	1429225	.	-	.	ID=utr_PVP01_0833600.1_2;Parent=PVP01_0833600.1
PvP01_10_v2	VEuPathDB	protein_coding_gene	1157255	1158887	.	+	.	ID=PVP01_1026600;Name=SUB1-ProM;description=subtilisin propeptide-like protein%2C putative
PvP01_10_v2	VEuPathDB	mRNA	1157255	1158887	.	+	.	ID=PVP01_1026600.1;Parent=PVP01_1026600;description=subtilisin propeptide-like protein%2C putative
PvP01_10_v2	VEuPathDB	exon	1157255	1158887	.	+	.	ID=exon_PVP01_1026600.1-E1;Parent=PVP01_1026600.1;gene_id=PVP01_1026600
PvP01_10_v2	VEuPathDB	CDS	1157836	1158285	.	+	0	ID=PVP01_1026600.1-p1-CDS1;Parent=PVP01_1026600.1;gene_id=PVP01_1026600;protein_source_id=PVP01_1026600.1-p1
PvP01_10_v2	VEuPathDB	five_prime_UTR	1157255	1157835	.	+	.	ID=utr_PVP01_1026600.1_1;Parent=PVP01_1026600.1
PvP01_10_v2	VEuPathDB	three_prime_UTR	1158286	1158887	.	+	.	ID=utr_PVP01_1026600.1_2;Parent=PVP01_1026600.1
PvP01_14_v2	VEuPathDB	protein_coding_gene	170039	176114	.	+	.	ID=PVP01_1403600;description=ATP-dependent RNA helicase DHR1%2C putative
PvP01_14_v2	VEuPathDB	mRNA	170039	176114	.	+	.	ID=PVP01_1403600.1;Parent=PVP01_1403600;Note=3.6.4.13 (RNA helicase);description=ATP-dependent RNA helicase DHR1%2C putative
PvP01_14_v2	VEuPathDB	exon	170039	174715	.	+	.	ID=exon_PVP01_1403600.1-E1;Parent=PVP01_1403600.1;gene_id=PVP01_1403600
PvP01_14_v2	VEuPathDB	exon	174873	175298	.	+	.	ID=exon_PVP01_1403600.1-E2;Parent=PVP01_1403600.1;gene_id=PVP01_1403600
PvP01_14_v2	VEuPathDB	exon	175463	176114	.	+	.	ID=exon_PVP01_1403600.1-E3;Parent=PVP01_1403600.1;gene_id=PVP01_1403600
PvP01_14_v2	VEuPathDB	CDS	170445	174715	.	+	0	ID=PVP01_1403600.1-p1-CDS1;Parent=PVP01_1403600.1;gene_id=PVP01_1403600;protein_source_id=PVP01_1403600.1-p1
PvP01_14_v2	VEuPathDB	CDS	174873	175298	.	+	1	ID=PVP01_1403600.1-p1-CDS2;Parent=PVP01_1403600.1;gene_id=PVP01_1403600;protein_source_id=PVP01_1403600.1-p1
PvP01_14_v2	VEuPathDB	CDS	175463	175592	.	+	1	ID=PVP01_1403600.1-p1-CDS3;Parent=PVP01_1403600.1;gene_id=PVP01_1403600;protein_source_id=PVP01_1403600.1-p1
PvP01_14_v2	VEuPathDB	five_prime_UTR	170039	170444	.	+	.	ID=utr_PVP01_1403600.1_1;Parent=PVP01_1403600.1
PvP01_14_v2	VEuPathDB	three_prime_UTR	175593	176114	.	+	.	ID=utr_PVP01_1403600.1_2;Parent=PVP01_1403600.1
PvP01_11_v2	VEuPathDB	protein_coding_gene	1354590	1359779	.	+	.	ID=PVP01_1131700;Name=H2A;description=histone H2A%2C putative
PvP01_11_v2	VEuPathDB	mRNA	1354590	1359779	.	+	.	ID=PVP01_1131700.1;Parent=PVP01_1131700;description=histone H2A%2C putative
PvP01_11_v2	VEuPathDB	exon	1354590	1359779	.	+	.	ID=exon_PVP01_1131700.1-E1;Parent=PVP01_1131700.1;gene_id=PVP01_1131700
PvP01_11_v2	VEuPathDB	CDS	1357691	1358092	.	+	0	ID=PVP01_1131700.1-p1-CDS1;Parent=PVP01_1131700.1;gene_id=PVP01_1131700;protein_source_id=PVP01_1131700.1-p1
PvP01_11_v2	VEuPathDB	five_prime_UTR	1354590	1357690	.	+	.	ID=utr_PVP01_1131700.1_1;Parent=PVP01_1131700.1
PvP01_11_v2	VEuPathDB	three_prime_UTR	1358093	1359779	.	+	.	ID=utr_PVP01_1131700.1_2;Parent=PVP01_1131700.1
Transfer.PvP01_00_16.final	VEuPathDB	protein_coding_gene	84602	86081	.	-	.	ID=PVP01_0005690;description=PIR protein
Transfer.PvP01_00_16.final	VEuPathDB	mRNA	84602	86081	.	-	.	ID=PVP01_0005690.1;Parent=PVP01_0005690;description=PIR protein
Transfer.PvP01_00_16.final	VEuPathDB	exon	84602	84760	.	-	.	ID=exon_PVP01_0005690.1-E3;Parent=PVP01_0005690.1;gene_id=PVP01_0005690
Transfer.PvP01_00_16.final	VEuPathDB	exon	84855	85913	.	-	.	ID=exon_PVP01_0005690.1-E2;Parent=PVP01_0005690.1;gene_id=PVP01_0005690
Transfer.PvP01_00_16.final	VEuPathDB	exon	86040	86081	.	-	.	ID=exon_PVP01_0005690.1-E1;Parent=PVP01_0005690.1;gene_id=PVP01_0005690
Transfer.PvP01_00_16.final	VEuPathDB	CDS	84602	84760	.	-	0	ID=PVP01_0005690.1-p1-CDS3;Parent=PVP01_0005690.1;gene_id=PVP01_0005690;protein_source_id=PVP01_0005690.1-p1
Transfer.PvP01_00_16.final	VEuPathDB	CDS	84855	85913	.	-	0	ID=PVP01_0005690.1-p1-CDS2;Parent=PVP01_0005690.1;gene_id=PVP01_0005690;protein_source_id=PVP01_0005690.1-p1
Transfer.PvP01_00_16.final	VEuPathDB	CDS	86040	86081	.	-	0	ID=PVP01_0005690.1-p1-CDS1;Parent=PVP01_0005690.1;gene_id=PVP01_0005690;protein_source_id=PVP01_0005690.1-p1
PvP01_03_v2	VEuPathDB	protein_coding_gene	149721	153765	.	-	.	ID=PVP01_0303000;Name=CLF1;description=pre-mRNA-splicing factor CLF1%2C putative
PvP01_03_v2	VEuPathDB	mRNA	149721	153765	.	-	.	ID=PVP01_0303000.1;Parent=PVP01_0303000;description=pre-mRNA-splicing factor CLF1%2C putative
PvP01_03_v2	VEuPathDB	exon	149721	150524	.	-	.	ID=exon_PVP01_0303000.1-E6;Parent=PVP01_0303000.1;gene_id=PVP01_0303000
PvP01_03_v2	VEuPathDB	exon	150647	150946	.	-	.	ID=exon_PVP01_0303000.1-E5;Parent=PVP01_0303000.1;gene_id=PVP01_0303000
PvP01_03_v2	VEuPathDB	exon	151090	151188	.	-	.	ID=exon_PVP01_0303000.1-E4;Parent=PVP01_0303000.1;gene_id=PVP01_0303000
PvP01_03_v2	VEuPathDB	exon	151368	151475	.	-	.	ID=exon_PVP01_0303000.1-E3;Parent=PVP01_0303000.1;gene_id=PVP01_0303000
PvP01_03_v2	VEuPathDB	exon	151642	153045	.	-	.	ID=exon_PVP01_0303000.1-E2;Parent=PVP01_0303000.1;gene_id=PVP01_0303000
PvP01_03_v2	VEuPathDB	exon	153252	153765	.	-	.	ID=exon_PVP01_0303000.1-E1;Parent=PVP01_0303000.1;gene_id=PVP01_0303000
PvP01_03_v2	VEuPathDB	CDS	150288	150524	.	-	0	ID=PVP01_0303000.1-p1-CDS6;Parent=PVP01_0303000.1;gene_id=PVP01_0303000;protein_source_id=PVP01_0303000.1-p1
PvP01_03_v2	VEuPathDB	CDS	150647	150946	.	-	0	ID=PVP01_0303000.1-p1-CDS5;Parent=PVP01_0303000.1;gene_id=PVP01_0303000;protein_source_id=PVP01_0303000.1-p1
PvP01_03_v2	VEuPathDB	CDS	151090	151188	.	-	0	ID=PVP01_0303000.1-p1-CDS4;Parent=PVP01_0303000.1;gene_id=PVP01_0303000;protein_source_id=PVP01_0303000.1-p1
PvP01_03_v2	VEuPathDB	CDS	151368	151475	.	-	0	ID=PVP01_0303000.1-p1-CDS3;Parent=PVP01_0303000.1;gene_id=PVP01_0303000;protein_source_id=PVP01_0303000.1-p1
PvP01_03_v2	VEuPathDB	CDS	151642	153045	.	-	0	ID=PVP01_0303000.1-p1-CDS2;Parent=PVP01_0303000.1;gene_id=PVP01_0303000;protein_source_id=PVP01_0303000.1-p1
PvP01_03_v2	VEuPathDB	CDS	153252	153278	.	-	0	ID=PVP01_0303000.1-p1-CDS1;Parent=PVP01_0303000.1;gene_id=PVP01_0303000;protein_source_id=PVP01_0303000.1-p1
PvP01_03_v2	VEuPathDB	three_prime_UTR	149721	150287	.	-	.	ID=utr_PVP01_0303000.1_1;Parent=PVP01_0303000.1
PvP01_03_v2	VEuPathDB	five_prime_UTR	153279	153765	.	-	.	ID=utr_PVP01_0303000.1_2;Parent=PVP01_0303000.1
PvP01_10_v2	VEuPathDB	protein_coding_gene	930462	931760	.	+	.	ID=PVP01_1021900;description=conserved protein%2C unknown function
PvP01_10_v2	VEuPathDB	mRNA	930462	931760	.	+	.	ID=PVP01_1021900.1;Parent=PVP01_1021900;description=conserved protein%2C unknown function
PvP01_10_v2	VEuPathDB	exon	930462	930787	.	+	.	ID=exon_PVP01_1021900.1-E1;Parent=PVP01_1021900.1;gene_id=PVP01_1021900
PvP01_10_v2	VEuPathDB	exon	930940	931760	.	+	.	ID=exon_PVP01_1021900.1-E2;Parent=PVP01_1021900.1;gene_id=PVP01_1021900
PvP01_10_v2	VEuPathDB	CDS	930462	930787	.	+	0	ID=PVP01_1021900.1-p1-CDS1;Parent=PVP01_1021900.1;gene_id=PVP01_1021900;protein_source_id=PVP01_1021900.1-p1
PvP01_10_v2	VEuPathDB	CDS	930940	931015	.	+	1	ID=PVP01_1021900.1-p1-CDS2;Parent=PVP01_1021900.1;gene_id=PVP01_1021900;protein_source_id=PVP01_1021900.1-p1
PvP01_10_v2	VEuPathDB	three_prime_UTR	931016	931760	.	+	.	ID=utr_PVP01_1021900.1_1;Parent=PVP01_1021900.1
Transfer.PvP01_00_70.final	VEuPathDB	protein_coding_gene	6240	6908	.	-	.	ID=PVP01_0009930;description=Plasmodium exported protein%2C unknown function
Transfer.PvP01_00_70.final	VEuPathDB	mRNA	6240	6908	.	-	.	ID=PVP01_0009930.1;Parent=PVP01_0009930;description=Plasmodium exported protein%2C unknown function
Transfer.PvP01_00_70.final	VEuPathDB	exon	6240	6908	.	-	.	ID=exon_PVP01_0009930.1-E1;Parent=PVP01_0009930.1;gene_id=PVP01_0009930
Transfer.PvP01_00_70.final	VEuPathDB	CDS	6240	6908	.	-	0	ID=PVP01_0009930.1-p1-CDS1;Parent=PVP01_0009930.1;gene_id=PVP01_0009930;protein_source_id=PVP01_0009930.1-p1
PvP01_09_v2	VEuPathDB	protein_coding_gene	1841444	1852433	.	+	.	ID=PVP01_0941700;description=conserved Plasmodium protein%2C unknown function
PvP01_09_v2	VEuPathDB	mRNA	1841444	1852433	.	+	.	ID=PVP01_0941700.1;Parent=PVP01_0941700;description=conserved Plasmodium protein%2C unknown function
PvP01_09_v2	VEuPathDB	exon	1841444	1852433	.	+	.	ID=exon_PVP01_0941700.1-E1;Parent=PVP01_0941700.1;gene_id=PVP01_0941700
PvP01_09_v2	VEuPathDB	CDS	1842788	1851925	.	+	0	ID=PVP01_0941700.1-p1-CDS1;Parent=PVP01_0941700.1;gene_id=PVP01_0941700;protein_source_id=PVP01_0941700.1-p1
PvP01_09_v2	VEuPathDB	five_prime_UTR	1841444	1842787	.	+	.	ID=utr_PVP01_0941700.1_1;Parent=PVP01_0941700.1
PvP01_09_v2	VEuPathDB	three_prime_UTR	1851926	1852433	.	+	.	ID=utr_PVP01_0941700.1_2;Parent=PVP01_0941700.1
PvP01_10_v2	VEuPathDB	protein_coding_gene	1224103	1228542	.	-	.	ID=PVP01_1028700;description=UDP-N-acetylglucosamine transporter%2C putative
PvP01_10_v2	VEuPathDB	mRNA	1224103	1228542	.	-	.	ID=PVP01_1028700.1;Parent=PVP01_1028700;description=UDP-N-acetylglucosamine transporter%2C putative
PvP01_10_v2	VEuPathDB	exon	1224103	1228542	.	-	.	ID=exon_PVP01_1028700.1-E1;Parent=PVP01_1028700.1;gene_id=PVP01_1028700
PvP01_10_v2	VEuPathDB	CDS	1224465	1226132	.	-	0	ID=PVP01_1028700.1-p1-CDS1;Parent=PVP01_1028700.1;gene_id=PVP01_1028700;protein_source_id=PVP01_1028700.1-p1
PvP01_10_v2	VEuPathDB	three_prime_UTR	1224103	1224464	.	-	.	ID=utr_PVP01_1028700.1_1;Parent=PVP01_1028700.1
PvP01_10_v2	VEuPathDB	five_prime_UTR	1226133	1228542	.	-	.	ID=utr_PVP01_1028700.1_2;Parent=PVP01_1028700.1
PvP01_08_v2	VEuPathDB	protein_coding_gene	701772	706734	.	+	.	ID=PVP01_0816000;Name=ENO;description=enolase%2C putative
PvP01_08_v2	VEuPathDB	mRNA	701772	706734	.	+	.	ID=PVP01_0816000.1;Parent=PVP01_0816000;Note=4.2.1.11 (Phosphopyruvate hydratase);description=enolase%2C putative
PvP01_08_v2	VEuPathDB	exon	701772	703741	.	+	.	ID=exon_PVP01_0816000.1-E1;Parent=PVP01_0816000.1;gene_id=PVP01_0816000
PvP01_08_v2	VEuPathDB	exon	704346	706734	.	+	.	ID=exon_PVP01_0816000.1-E2;Parent=PVP01_0816000.1;gene_id=PVP01_0816000
PvP01_08_v2	VEuPathDB	CDS	703699	703741	.	+	0	ID=PVP01_0816000.1-p1-CDS1;Parent=PVP01_0816000.1;gene_id=PVP01_0816000;protein_source_id=PVP01_0816000.1-p1
PvP01_08_v2	VEuPathDB	CDS	704346	705643	.	+	2	ID=PVP01_0816000.1-p1-CDS2;Parent=PVP01_0816000.1;gene_id=PVP01_0816000;protein_source_id=PVP01_0816000.1-p1
PvP01_08_v2	VEuPathDB	five_prime_UTR	701772	703698	.	+	.	ID=utr_PVP01_0816000.1_1;Parent=PVP01_0816000.1
PvP01_08_v2	VEuPathDB	three_prime_UTR	705644	706734	.	+	.	ID=utr_PVP01_0816000.1_2;Parent=PVP01_0816000.1
Transfer.PvP01_00_43.final	VEuPathDB	protein_coding_gene	572	1210	.	+	.	ID=PVP01_0008850;description=Plasmodium exported protein%2C unknown function
Transfer.PvP01_00_43.final	VEuPathDB	mRNA	572	1210	.	+	.	ID=PVP01_0008850.1;Parent=PVP01_0008850;description=Plasmodium exported protein%2C unknown function
Transfer.PvP01_00_43.final	VEuPathDB	exon	572	576	.	+	.	ID=exon_PVP01_0008850.1-E1;Parent=PVP01_0008850.1;gene_id=PVP01_0008850
Transfer.PvP01_00_43.final	VEuPathDB	exon	633	1210	.	+	.	ID=exon_PVP01_0008850.1-E2;Parent=PVP01_0008850.1;gene_id=PVP01_0008850
Transfer.PvP01_00_43.final	VEuPathDB	CDS	572	576	.	+	0	ID=PVP01_0008850.1-p1-CDS1;Parent=PVP01_0008850.1;gene_id=PVP01_0008850;protein_source_id=PVP01_0008850.1-p1
Transfer.PvP01_00_43.final	VEuPathDB	CDS	633	1209	.	+	1	ID=PVP01_0008850.1-p1-CDS2;Parent=PVP01_0008850.1;gene_id=PVP01_0008850;protein_source_id=PVP01_0008850.1-p1
Transfer.PvP01_00_43.final	VEuPathDB	three_prime_UTR	1210	1210	.	+	.	ID=utr_PVP01_0008850.1_1;Parent=PVP01_0008850.1
PvP01_10_v2	VEuPathDB	protein_coding_gene	39666	40758	.	-	.	ID=PVP01_1000800;description=PIR protein
PvP01_10_v2	VEuPathDB	mRNA	39666	40758	.	-	.	ID=PVP01_1000800.1;Parent=PVP01_1000800;description=PIR protein
PvP01_10_v2	VEuPathDB	exon	39666	39830	.	-	.	ID=exon_PVP01_1000800.1-E3;Parent=PVP01_1000800.1;gene_id=PVP01_1000800
PvP01_10_v2	VEuPathDB	exon	39948	40533	.	-	.	ID=exon_PVP01_1000800.1-E2;Parent=PVP01_1000800.1;gene_id=PVP01_1000800
PvP01_10_v2	VEuPathDB	exon	40730	40758	.	-	.	ID=exon_PVP01_1000800.1-E1;Parent=PVP01_1000800.1;gene_id=PVP01_1000800
PvP01_10_v2	VEuPathDB	CDS	39666	39830	.	-	0	ID=PVP01_1000800.1-p1-CDS3;Parent=PVP01_1000800.1;gene_id=PVP01_1000800;protein_source_id=PVP01_1000800.1-p1
PvP01_10_v2	VEuPathDB	CDS	39948	40533	.	-	1	ID=PVP01_1000800.1-p1-CDS2;Parent=PVP01_1000800.1;gene_id=PVP01_1000800;protein_source_id=PVP01_1000800.1-p1
PvP01_10_v2	VEuPathDB	CDS	40730	40758	.	-	0	ID=PVP01_1000800.1-p1-CDS1;Parent=PVP01_1000800.1;gene_id=PVP01_1000800;protein_source_id=PVP01_1000800.1-p1
Transfer.PvP01_00_49.final	VEuPathDB	protein_coding_gene	4805	5894	.	+	.	ID=PVP01_0009230;description=PIR protein
Transfer.PvP01_00_49.final	VEuPathDB	mRNA	4805	5894	.	+	.	ID=PVP01_0009230.1;Parent=PVP01_0009230;description=PIR protein
Transfer.PvP01_00_49.final	VEuPathDB	exon	4805	4846	.	+	.	ID=exon_PVP01_0009230.1-E1;Parent=PVP01_0009230.1;gene_id=PVP01_0009230
Transfer.PvP01_00_49.final	VEuPathDB	exon	4993	5628	.	+	.	ID=exon_PVP01_0009230.1-E2;Parent=PVP01_0009230.1;gene_id=PVP01_0009230
Transfer.PvP01_00_49.final	VEuPathDB	exon	5748	5894	.	+	.	ID=exon_PVP01_0009230.1-E3;Parent=PVP01_0009230.1;gene_id=PVP01_0009230
Transfer.PvP01_00_49.final	VEuPathDB	CDS	4805	4846	.	+	0	ID=PVP01_0009230.1-p1-CDS1;Parent=PVP01_0009230.1;gene_id=PVP01_0009230;protein_source_id=PVP01_0009230.1-p1
Transfer.PvP01_00_49.final	VEuPathDB	CDS	4993	5628	.	+	0	ID=PVP01_0009230.1-p1-CDS2;Parent=PVP01_0009230.1;gene_id=PVP01_0009230;protein_source_id=PVP01_0009230.1-p1
Transfer.PvP01_00_49.final	VEuPathDB	CDS	5748	5894	.	+	0	ID=PVP01_0009230.1-p1-CDS3;Parent=PVP01_0009230.1;gene_id=PVP01_0009230;protein_source_id=PVP01_0009230.1-p1
PvP01_14_v2	VEuPathDB	protein_coding_gene	2375173	2379361	.	+	.	ID=PVP01_1454500;description=conserved Plasmodium protein%2C unknown function
PvP01_14_v2	VEuPathDB	mRNA	2375173	2379361	.	+	.	ID=PVP01_1454500.1;Parent=PVP01_1454500;description=conserved Plasmodium protein%2C unknown function
PvP01_14_v2	VEuPathDB	exon	2375173	2376061	.	+	.	ID=exon_PVP01_1454500.1-E1;Parent=PVP01_1454500.1;gene_id=PVP01_1454500
PvP01_14_v2	VEuPathDB	exon	2376678	2378160	.	+	.	ID=exon_PVP01_1454500.1-E2;Parent=PVP01_1454500.1;gene_id=PVP01_1454500
PvP01_14_v2	VEuPathDB	exon	2378338	2379361	.	+	.	ID=exon_PVP01_1454500.1-E3;Parent=PVP01_1454500.1;gene_id=PVP01_1454500
PvP01_14_v2	VEuPathDB	CDS	2375986	2376061	.	+	0	ID=PVP01_1454500.1-p1-CDS1;Parent=PVP01_1454500.1;gene_id=PVP01_1454500;protein_source_id=PVP01_1454500.1-p1
PvP01_14_v2	VEuPathDB	CDS	2376678	2378160	.	+	2	ID=PVP01_1454500.1-p1-CDS2;Parent=PVP01_1454500.1;gene_id=PVP01_1454500;protein_source_id=PVP01_1454500.1-p1
PvP01_14_v2	VEuPathDB	CDS	2378338	2378668	.	+	1	ID=PVP01_1454500.1-p1-CDS3;Parent=PVP01_1454500.1;gene_id=PVP01_1454500;protein_source_id=PVP01_1454500.1-p1
PvP01_14_v2	VEuPathDB	five_prime_UTR	2375173	2375985	.	+	.	ID=utr_PVP01_1454500.1_1;Parent=PVP01_1454500.1
PvP01_14_v2	VEuPathDB	three_prime_UTR	2378669	2379361	.	+	.	ID=utr_PVP01_1454500.1_2;Parent=PVP01_1454500.1
PvP01_14_v2	VEuPathDB	protein_coding_gene	1698653	1701847	.	+	.	ID=PVP01_1439800;description=heptatricopeptide repeat-containing protein%2C putative
PvP01_14_v2	VEuPathDB	mRNA	1698653	1701847	.	+	.	ID=PVP01_1439800.1;Parent=PVP01_1439800;description=heptatricopeptide repeat-containing protein%2C putative
PvP01_14_v2	VEuPathDB	exon	1698653	1701847	.	+	.	ID=exon_PVP01_1439800.1-E1;Parent=PVP01_1439800.1;gene_id=PVP01_1439800
PvP01_14_v2	VEuPathDB	CDS	1699346	1701847	.	+	0	ID=PVP01_1439800.1-p1-CDS1;Parent=PVP01_1439800.1;gene_id=PVP01_1439800;protein_source_id=PVP01_1439800.1-p1
PvP01_14_v2	VEuPathDB	five_prime_UTR	1698653	1699345	.	+	.	ID=utr_PVP01_1439800.1_1;Parent=PVP01_1439800.1
PvP01_07_v2	VEuPathDB	protein_coding_gene	586005	592430	.	-	.	ID=PVP01_0712500;description=conserved Plasmodium protein%2C unknown function
PvP01_07_v2	VEuPathDB	mRNA	586005	592430	.	-	.	ID=PVP01_0712500.1;Parent=PVP01_0712500;description=conserved Plasmodium protein%2C unknown function
PvP01_07_v2	VEuPathDB	exon	586005	592430	.	-	.	ID=exon_PVP01_0712500.1-E1;Parent=PVP01_0712500.1;gene_id=PVP01_0712500
PvP01_07_v2	VEuPathDB	CDS	586921	590091	.	-	0	ID=PVP01_0712500.1-p1-CDS1;Parent=PVP01_0712500.1;gene_id=PVP01_0712500;protein_source_id=PVP01_0712500.1-p1
PvP01_07_v2	VEuPathDB	three_prime_UTR	586005	586920	.	-	.	ID=utr_PVP01_0712500.1_1;Parent=PVP01_0712500.1
PvP01_07_v2	VEuPathDB	five_prime_UTR	590092	592430	.	-	.	ID=utr_PVP01_0712500.1_2;Parent=PVP01_0712500.1
Transfer.PvP01_00_31.final	VEuPathDB	protein_coding_gene	30627	32114	.	-	.	ID=PVP01_0007900;description=PIR protein
Transfer.PvP01_00_31.final	VEuPathDB	mRNA	30627	32114	.	-	.	ID=PVP01_0007900.1;Parent=PVP01_0007900;description=PIR protein
Transfer.PvP01_00_31.final	VEuPathDB	exon	30627	30791	.	-	.	ID=exon_PVP01_0007900.1-E3;Parent=PVP01_0007900.1;gene_id=PVP01_0007900
Transfer.PvP01_00_31.final	VEuPathDB	exon	30916	31326	.	-	.	ID=exon_PVP01_0007900.1-E2;Parent=PVP01_0007900.1;gene_id=PVP01_0007900
Transfer.PvP01_00_31.final	VEuPathDB	exon	31356	32114	.	-	.	ID=exon_PVP01_0007900.1-E1;Parent=PVP01_0007900.1;gene_id=PVP01_0007900
Transfer.PvP01_00_31.final	VEuPathDB	CDS	30627	30791	.	-	0	ID=PVP01_0007900.1-p1-CDS3;Parent=PVP01_0007900.1;gene_id=PVP01_0007900;protein_source_id=PVP01_0007900.1-p1
Transfer.PvP01_00_31.final	VEuPathDB	CDS	30916	31326	.	-	0	ID=PVP01_0007900.1-p1-CDS2;Parent=PVP01_0007900.1;gene_id=PVP01_0007900;protein_source_id=PVP01_0007900.1-p1
Transfer.PvP01_00_31.final	VEuPathDB	CDS	31356	32114	.	-	0	ID=PVP01_0007900.1-p1-CDS1;Parent=PVP01_0007900.1;gene_id=PVP01_0007900;protein_source_id=PVP01_0007900.1-p1
PvP01_04_v2	VEuPathDB	protein_coding_gene	838513	839732	.	+	.	ID=PVP01_0420700;description=dynein light chain%2C putative
PvP01_04_v2	VEuPathDB	mRNA	838513	839732	.	+	.	ID=PVP01_0420700.1;Parent=PVP01_0420700;description=dynein light chain%2C putative
PvP01_04_v2	VEuPathDB	exon	838513	839003	.	+	.	ID=exon_PVP01_0420700.1-E1;Parent=PVP01_0420700.1;gene_id=PVP01_0420700
PvP01_04_v2	VEuPathDB	exon	839164	839265	.	+	.	ID=exon_PVP01_0420700.1-E2;Parent=PVP01_0420700.1;gene_id=PVP01_0420700
PvP01_04_v2	VEuPathDB	exon	839404	839502	.	+	.	ID=exon_PVP01_0420700.1-E3;Parent=PVP01_0420700.1;gene_id=PVP01_0420700
PvP01_04_v2	VEuPathDB	exon	839663	839732	.	+	.	ID=exon_PVP01_0420700.1-E4;Parent=PVP01_0420700.1;gene_id=PVP01_0420700
PvP01_04_v2	VEuPathDB	CDS	838944	839003	.	+	0	ID=PVP01_0420700.1-p1-CDS1;Parent=PVP01_0420700.1;gene_id=PVP01_0420700;protein_source_id=PVP01_0420700.1-p1
PvP01_04_v2	VEuPathDB	CDS	839164	839265	.	+	0	ID=PVP01_0420700.1-p1-CDS2;Parent=PVP01_0420700.1;gene_id=PVP01_0420700;protein_source_id=PVP01_0420700.1-p1
PvP01_04_v2	VEuPathDB	CDS	839404	839502	.	+	0	ID=PVP01_0420700.1-p1-CDS3;Parent=PVP01_0420700.1;gene_id=PVP01_0420700;protein_source_id=PVP01_0420700.1-p1
PvP01_04_v2	VEuPathDB	CDS	839663	839725	.	+	0	ID=PVP01_0420700.1-p1-CDS4;Parent=PVP01_0420700.1;gene_id=PVP01_0420700;protein_source_id=PVP01_0420700.1-p1
PvP01_04_v2	VEuPathDB	five_prime_UTR	838513	838943	.	+	.	ID=utr_PVP01_0420700.1_1;Parent=PVP01_0420700.1
PvP01_04_v2	VEuPathDB	three_prime_UTR	839726	839732	.	+	.	ID=utr_PVP01_0420700.1_2;Parent=PVP01_0420700.1
PvP01_09_v2	VEuPathDB	protein_coding_gene	44526	45677	.	+	.	ID=PVP01_0900800;description=PIR protein
PvP01_09_v2	VEuPathDB	mRNA	44526	45677	.	+	.	ID=PVP01_0900800.1;Parent=PVP01_0900800;description=PIR protein
PvP01_09_v2	VEuPathDB	exon	44526	44561	.	+	.	ID=exon_PVP01_0900800.1-E1;Parent=PVP01_0900800.1;gene_id=PVP01_0900800
PvP01_09_v2	VEuPathDB	exon	44714	45376	.	+	.	ID=exon_PVP01_0900800.1-E2;Parent=PVP01_0900800.1;gene_id=PVP01_0900800
PvP01_09_v2	VEuPathDB	exon	45507	45677	.	+	.	ID=exon_PVP01_0900800.1-E3;Parent=PVP01_0900800.1;gene_id=PVP01_0900800
PvP01_09_v2	VEuPathDB	CDS	44526	44561	.	+	0	ID=PVP01_0900800.1-p1-CDS1;Parent=PVP01_0900800.1;gene_id=PVP01_0900800;protein_source_id=PVP01_0900800.1-p1
PvP01_09_v2	VEuPathDB	CDS	44714	45376	.	+	0	ID=PVP01_0900800.1-p1-CDS2;Parent=PVP01_0900800.1;gene_id=PVP01_0900800;protein_source_id=PVP01_0900800.1-p1
PvP01_09_v2	VEuPathDB	CDS	45507	45677	.	+	0	ID=PVP01_0900800.1-p1-CDS3;Parent=PVP01_0900800.1;gene_id=PVP01_0900800;protein_source_id=PVP01_0900800.1-p1
PvP01_07_v2	VEuPathDB	protein_coding_gene	669244	672394	.	-	.	ID=PVP01_0714700;description=conserved Plasmodium protein%2C unknown function
PvP01_07_v2	VEuPathDB	mRNA	669244	672394	.	-	.	ID=PVP01_0714700.1;Parent=PVP01_0714700;description=conserved Plasmodium protein%2C unknown function
PvP01_07_v2	VEuPathDB	exon	669244	669927	.	-	.	ID=exon_PVP01_0714700.1-E7;Parent=PVP01_0714700.1;gene_id=PVP01_0714700
PvP01_07_v2	VEuPathDB	exon	670083	670210	.	-	.	ID=exon_PVP01_0714700.1-E6;Parent=PVP01_0714700.1;gene_id=PVP01_0714700
PvP01_07_v2	VEuPathDB	exon	670361	670450	.	-	.	ID=exon_PVP01_0714700.1-E5;Parent=PVP01_0714700.1;gene_id=PVP01_0714700
PvP01_07_v2	VEuPathDB	exon	670567	670763	.	-	.	ID=exon_PVP01_0714700.1-E4;Parent=PVP01_0714700.1;gene_id=PVP01_0714700
PvP01_07_v2	VEuPathDB	exon	670956	671051	.	-	.	ID=exon_PVP01_0714700.1-E3;Parent=PVP01_0714700.1;gene_id=PVP01_0714700
PvP01_07_v2	VEuPathDB	exon	671238	671348	.	-	.	ID=exon_PVP01_0714700.1-E2;Parent=PVP01_0714700.1;gene_id=PVP01_0714700
PvP01_07_v2	VEuPathDB	exon	671518	672394	.	-	.	ID=exon_PVP01_0714700.1-E1;Parent=PVP01_0714700.1;gene_id=PVP01_0714700
PvP01_07_v2	VEuPathDB	CDS	669788	669927	.	-	2	ID=PVP01_0714700.1-p1-CDS7;Parent=PVP01_0714700.1;gene_id=PVP01_0714700;protein_source_id=PVP01_0714700.1-p1
PvP01_07_v2	VEuPathDB	CDS	670083	670210	.	-	1	ID=PVP01_0714700.1-p1-CDS6;Parent=PVP01_0714700.1;gene_id=PVP01_0714700;protein_source_id=PVP01_0714700.1-p1
PvP01_07_v2	VEuPathDB	CDS	670361	670450	.	-	1	ID=PVP01_0714700.1-p1-CDS5;Parent=PVP01_0714700.1;gene_id=PVP01_0714700;protein_source_id=PVP01_0714700.1-p1
PvP01_07_v2	VEuPathDB	CDS	670567	670763	.	-	0	ID=PVP01_0714700.1-p1-CDS4;Parent=PVP01_0714700.1;gene_id=PVP01_0714700;protein_source_id=PVP01_0714700.1-p1
PvP01_07_v2	VEuPathDB	CDS	670956	671051	.	-	0	ID=PVP01_0714700.1-p1-CDS3;Parent=PVP01_0714700.1;gene_id=PVP01_0714700;protein_source_id=PVP01_0714700.1-p1
PvP01_07_v2	VEuPathDB	CDS	671238	671348	.	-	0	ID=PVP01_0714700.1-p1-CDS2;Parent=PVP01_0714700.1;gene_id=PVP01_0714700;protein_source_id=PVP01_0714700.1-p1
PvP01_07_v2	VEuPathDB	CDS	671518	671616	.	-	0	ID=PVP01_0714700.1-p1-CDS1;Parent=PVP01_0714700.1;gene_id=PVP01_0714700;protein_source_id=PVP01_0714700.1-p1
PvP01_07_v2	VEuPathDB	three_prime_UTR	669244	669787	.	-	.	ID=utr_PVP01_0714700.1_1;Parent=PVP01_0714700.1
PvP01_07_v2	VEuPathDB	five_prime_UTR	671617	672394	.	-	.	ID=utr_PVP01_0714700.1_2;Parent=PVP01_0714700.1
PvP01_11_v2	VEuPathDB	protein_coding_gene	1486287	1489702	.	+	.	ID=PVP01_1134900;Name=NAR1;description=cytosolic Fe-S cluster assembly factor NAR1%2C putative
PvP01_11_v2	VEuPathDB	mRNA	1486287	1489702	.	+	.	ID=PVP01_1134900.1;Parent=PVP01_1134900;description=cytosolic Fe-S cluster assembly factor NAR1%2C putative
PvP01_11_v2	VEuPathDB	exon	1486287	1489702	.	+	.	ID=exon_PVP01_1134900.1-E1;Parent=PVP01_1134900.1;gene_id=PVP01_1134900
PvP01_11_v2	VEuPathDB	CDS	1486771	1489167	.	+	0	ID=PVP01_1134900.1-p1-CDS1;Parent=PVP01_1134900.1;gene_id=PVP01_1134900;protein_source_id=PVP01_1134900.1-p1
PvP01_11_v2	VEuPathDB	five_prime_UTR	1486287	1486770	.	+	.	ID=utr_PVP01_1134900.1_1;Parent=PVP01_1134900.1
PvP01_11_v2	VEuPathDB	three_prime_UTR	1489168	1489702	.	+	.	ID=utr_PVP01_1134900.1_2;Parent=PVP01_1134900.1
PvP01_08_v2	VEuPathDB	protein_coding_gene	834468	841915	.	+	.	ID=PVP01_0819100;description=conserved Plasmodium protein%2C unknown function
PvP01_08_v2	VEuPathDB	mRNA	834468	841915	.	+	.	ID=PVP01_0819100.1;Parent=PVP01_0819100;description=conserved Plasmodium protein%2C unknown function
PvP01_08_v2	VEuPathDB	exon	834468	841915	.	+	.	ID=exon_PVP01_0819100.1-E1;Parent=PVP01_0819100.1;gene_id=PVP01_0819100
PvP01_08_v2	VEuPathDB	CDS	835719	840845	.	+	0	ID=PVP01_0819100.1-p1-CDS1;Parent=PVP01_0819100.1;gene_id=PVP01_0819100;protein_source_id=PVP01_0819100.1-p1
PvP01_08_v2	VEuPathDB	five_prime_UTR	834468	835718	.	+	.	ID=utr_PVP01_0819100.1_1;Parent=PVP01_0819100.1
PvP01_08_v2	VEuPathDB	three_prime_UTR	840846	841915	.	+	.	ID=utr_PVP01_0819100.1_2;Parent=PVP01_0819100.1
PvP01_06_v2	VEuPathDB	protein_coding_gene	424863	426609	.	-	.	ID=PVP01_0609400;description=RNA-binding protein%2C putative
PvP01_06_v2	VEuPathDB	mRNA	424863	426609	.	-	.	ID=PVP01_0609400.1;Parent=PVP01_0609400;description=RNA-binding protein%2C putative
PvP01_06_v2	VEuPathDB	exon	424863	426609	.	-	.	ID=exon_PVP01_0609400.1-E1;Parent=PVP01_0609400.1;gene_id=PVP01_0609400
PvP01_06_v2	VEuPathDB	CDS	425893	426438	.	-	0	ID=PVP01_0609400.1-p1-CDS1;Parent=PVP01_0609400.1;gene_id=PVP01_0609400;protein_source_id=PVP01_0609400.1-p1
PvP01_06_v2	VEuPathDB	three_prime_UTR	424863	425892	.	-	.	ID=utr_PVP01_0609400.1_1;Parent=PVP01_0609400.1
PvP01_06_v2	VEuPathDB	five_prime_UTR	426439	426609	.	-	.	ID=utr_PVP01_0609400.1_2;Parent=PVP01_0609400.1
PvP01_14_v2	VEuPathDB	protein_coding_gene	1173317	1175843	.	-	.	ID=PVP01_1427500;Name=SNRPC;description=U1 small nuclear ribonucleoprotein C%2C putative
PvP01_14_v2	VEuPathDB	mRNA	1173317	1175843	.	-	.	ID=PVP01_1427500.1;Parent=PVP01_1427500;description=U1 small nuclear ribonucleoprotein C%2C putative
PvP01_14_v2	VEuPathDB	exon	1173317	1175843	.	-	.	ID=exon_PVP01_1427500.1-E1;Parent=PVP01_1427500.1;gene_id=PVP01_1427500
PvP01_14_v2	VEuPathDB	CDS	1173825	1174547	.	-	0	ID=PVP01_1427500.1-p1-CDS1;Parent=PVP01_1427500.1;gene_id=PVP01_1427500;protein_source_id=PVP01_1427500.1-p1
PvP01_14_v2	VEuPathDB	three_prime_UTR	1173317	1173824	.	-	.	ID=utr_PVP01_1427500.1_1;Parent=PVP01_1427500.1
PvP01_14_v2	VEuPathDB	five_prime_UTR	1174548	1175843	.	-	.	ID=utr_PVP01_1427500.1_2;Parent=PVP01_1427500.1
PvP01_12_v2	VEuPathDB	protein_coding_gene	1060117	1062483	.	-	.	ID=PVP01_1226800;Name=NMNAT;description=nicotinamide/nicotinic acid mononucleotide adenylyltransferase%2C putative
PvP01_12_v2	VEuPathDB	mRNA	1060117	1062483	.	-	.	ID=PVP01_1226800.1;Parent=PVP01_1226800;Note=2.7.7.1 (Nicotinamide-nucleotide adenylyltransferase)%3B2.7.7.18 (Nicotinate-nucleotide adenylyltransferase);description=nicotinamide/nicotinic acid mononucleotide adenylyltransferase%2C putative
PvP01_12_v2	VEuPathDB	exon	1060117	1062483	.	-	.	ID=exon_PVP01_1226800.1-E1;Parent=PVP01_1226800.1;gene_id=PVP01_1226800
PvP01_12_v2	VEuPathDB	CDS	1060918	1061541	.	-	0	ID=PVP01_1226800.1-p1-CDS1;Parent=PVP01_1226800.1;gene_id=PVP01_1226800;protein_source_id=PVP01_1226800.1-p1
PvP01_12_v2	VEuPathDB	three_prime_UTR	1060117	1060917	.	-	.	ID=utr_PVP01_1226800.1_1;Parent=PVP01_1226800.1
PvP01_12_v2	VEuPathDB	five_prime_UTR	1061542	1062483	.	-	.	ID=utr_PVP01_1226800.1_2;Parent=PVP01_1226800.1
PvP01_01_v2	VEuPathDB	protein_coding_gene	434399	438834	.	+	.	ID=PVP01_0109100;Name=HSP110c;description=heat shock protein 110%2C putative
PvP01_01_v2	VEuPathDB	mRNA	434399	438834	.	+	.	ID=PVP01_0109100.1;Parent=PVP01_0109100;description=heat shock protein 110%2C putative
PvP01_01_v2	VEuPathDB	exon	434399	438834	.	+	.	ID=exon_PVP01_0109100.1-E1;Parent=PVP01_0109100.1;gene_id=PVP01_0109100
PvP01_01_v2	VEuPathDB	CDS	435685	438348	.	+	0	ID=PVP01_0109100.1-p1-CDS1;Parent=PVP01_0109100.1;gene_id=PVP01_0109100;protein_source_id=PVP01_0109100.1-p1
PvP01_01_v2	VEuPathDB	five_prime_UTR	434399	435684	.	+	.	ID=utr_PVP01_0109100.1_1;Parent=PVP01_0109100.1
PvP01_01_v2	VEuPathDB	three_prime_UTR	438349	438834	.	+	.	ID=utr_PVP01_0109100.1_2;Parent=PVP01_0109100.1
PvP01_03_v2	VEuPathDB	protein_coding_gene	192213	194554	.	-	.	ID=PVP01_0303700;Name=P36;description=6-cysteine protein P36%2C putative
PvP01_03_v2	VEuPathDB	mRNA	192213	194554	.	-	.	ID=PVP01_0303700.1;Parent=PVP01_0303700;description=6-cysteine protein P36%2C putative
PvP01_03_v2	VEuPathDB	exon	192213	194554	.	-	.	ID=exon_PVP01_0303700.1-E1;Parent=PVP01_0303700.1;gene_id=PVP01_0303700
PvP01_03_v2	VEuPathDB	CDS	192753	193814	.	-	0	ID=PVP01_0303700.1-p1-CDS1;Parent=PVP01_0303700.1;gene_id=PVP01_0303700;protein_source_id=PVP01_0303700.1-p1
PvP01_03_v2	VEuPathDB	three_prime_UTR	192213	192752	.	-	.	ID=utr_PVP01_0303700.1_1;Parent=PVP01_0303700.1
PvP01_03_v2	VEuPathDB	five_prime_UTR	193815	194554	.	-	.	ID=utr_PVP01_0303700.1_2;Parent=PVP01_0303700.1
PvP01_06_v2	VEuPathDB	protein_coding_gene	595255	599175	.	-	.	ID=PVP01_0614100;description=conserved Plasmodium protein%2C unknown function
PvP01_06_v2	VEuPathDB	mRNA	595255	599175	.	-	.	ID=PVP01_0614100.1;Parent=PVP01_0614100;description=conserved Plasmodium protein%2C unknown function
PvP01_06_v2	VEuPathDB	exon	595255	596015	.	-	.	ID=exon_PVP01_0614100.1-E3;Parent=PVP01_0614100.1;gene_id=PVP01_0614100
PvP01_06_v2	VEuPathDB	exon	596214	598213	.	-	.	ID=exon_PVP01_0614100.1-E2;Parent=PVP01_0614100.1;gene_id=PVP01_0614100
PvP01_06_v2	VEuPathDB	exon	598346	599175	.	-	.	ID=exon_PVP01_0614100.1-E1;Parent=PVP01_0614100.1;gene_id=PVP01_0614100
PvP01_06_v2	VEuPathDB	CDS	595761	596015	.	-	0	ID=PVP01_0614100.1-p1-CDS3;Parent=PVP01_0614100.1;gene_id=PVP01_0614100;protein_source_id=PVP01_0614100.1-p1
PvP01_06_v2	VEuPathDB	CDS	596214	598213	.	-	2	ID=PVP01_0614100.1-p1-CDS2;Parent=PVP01_0614100.1;gene_id=PVP01_0614100;protein_source_id=PVP01_0614100.1-p1
PvP01_06_v2	VEuPathDB	CDS	598346	598616	.	-	0	ID=PVP01_0614100.1-p1-CDS1;Parent=PVP01_0614100.1;gene_id=PVP01_0614100;protein_source_id=PVP01_0614100.1-p1
PvP01_06_v2	VEuPathDB	three_prime_UTR	595255	595760	.	-	.	ID=utr_PVP01_0614100.1_1;Parent=PVP01_0614100.1
PvP01_06_v2	VEuPathDB	five_prime_UTR	598617	599175	.	-	.	ID=utr_PVP01_0614100.1_2;Parent=PVP01_0614100.1
PvP01_12_v2	VEuPathDB	protein_coding_gene	2306625	2309158	.	+	.	ID=PVP01_1256200;description=conserved protein%2C unknown function
PvP01_12_v2	VEuPathDB	mRNA	2306625	2309158	.	+	.	ID=PVP01_1256200.1;Parent=PVP01_1256200;description=conserved protein%2C unknown function
PvP01_12_v2	VEuPathDB	exon	2306625	2309158	.	+	.	ID=exon_PVP01_1256200.1-E1;Parent=PVP01_1256200.1;gene_id=PVP01_1256200
PvP01_12_v2	VEuPathDB	CDS	2307321	2308652	.	+	0	ID=PVP01_1256200.1-p1-CDS1;Parent=PVP01_1256200.1;gene_id=PVP01_1256200;protein_source_id=PVP01_1256200.1-p1
PvP01_12_v2	VEuPathDB	five_prime_UTR	2306625	2307320	.	+	.	ID=utr_PVP01_1256200.1_1;Parent=PVP01_1256200.1
PvP01_12_v2	VEuPathDB	three_prime_UTR	2308653	2309158	.	+	.	ID=utr_PVP01_1256200.1_2;Parent=PVP01_1256200.1
PvP01_06_v2	VEuPathDB	protein_coding_gene	735097	741190	.	-	.	ID=PVP01_0618000;description=RNA polymerase II-associated protein 1%2C putative
PvP01_06_v2	VEuPathDB	mRNA	735097	741190	.	-	.	ID=PVP01_0618000.1;Parent=PVP01_0618000;description=RNA polymerase II-associated protein 1%2C putative
PvP01_06_v2	VEuPathDB	exon	735097	741190	.	-	.	ID=exon_PVP01_0618000.1-E1;Parent=PVP01_0618000.1;gene_id=PVP01_0618000
PvP01_06_v2	VEuPathDB	CDS	735977	740380	.	-	0	ID=PVP01_0618000.1-p1-CDS1;Parent=PVP01_0618000.1;gene_id=PVP01_0618000;protein_source_id=PVP01_0618000.1-p1
PvP01_06_v2	VEuPathDB	three_prime_UTR	735097	735976	.	-	.	ID=utr_PVP01_0618000.1_1;Parent=PVP01_0618000.1
PvP01_06_v2	VEuPathDB	five_prime_UTR	740381	741190	.	-	.	ID=utr_PVP01_0618000.1_2;Parent=PVP01_0618000.1
PvP01_13_v2	VEuPathDB	protein_coding_gene	1181952	1188144	.	-	.	ID=PVP01_1327800;description=conserved Plasmodium protein%2C unknown function
PvP01_13_v2	VEuPathDB	mRNA	1181952	1188144	.	-	.	ID=PVP01_1327800.1;Parent=PVP01_1327800;description=conserved Plasmodium protein%2C unknown function
PvP01_13_v2	VEuPathDB	exon	1181952	1188144	.	-	.	ID=exon_PVP01_1327800.1-E1;Parent=PVP01_1327800.1;gene_id=PVP01_1327800
PvP01_13_v2	VEuPathDB	CDS	1183626	1186268	.	-	0	ID=PVP01_1327800.1-p1-CDS1;Parent=PVP01_1327800.1;gene_id=PVP01_1327800;protein_source_id=PVP01_1327800.1-p1
PvP01_13_v2	VEuPathDB	three_prime_UTR	1181952	1183625	.	-	.	ID=utr_PVP01_1327800.1_1;Parent=PVP01_1327800.1
PvP01_13_v2	VEuPathDB	five_prime_UTR	1186269	1188144	.	-	.	ID=utr_PVP01_1327800.1_2;Parent=PVP01_1327800.1
PvP01_11_v2	VEuPathDB	protein_coding_gene	248387	252567	.	-	.	ID=PVP01_1106200;description=conserved Plasmodium protein%2C unknown function
PvP01_11_v2	VEuPathDB	mRNA	248387	252567	.	-	.	ID=PVP01_1106200.1;Parent=PVP01_1106200;description=conserved Plasmodium protein%2C unknown function
PvP01_11_v2	VEuPathDB	exon	248387	250333	.	-	.	ID=exon_PVP01_1106200.1-E3;Parent=PVP01_1106200.1;gene_id=PVP01_1106200
PvP01_11_v2	VEuPathDB	exon	250460	251098	.	-	.	ID=exon_PVP01_1106200.1-E2;Parent=PVP01_1106200.1;gene_id=PVP01_1106200
PvP01_11_v2	VEuPathDB	exon	251294	252567	.	-	.	ID=exon_PVP01_1106200.1-E1;Parent=PVP01_1106200.1;gene_id=PVP01_1106200
PvP01_11_v2	VEuPathDB	CDS	249788	250333	.	-	0	ID=PVP01_1106200.1-p1-CDS3;Parent=PVP01_1106200.1;gene_id=PVP01_1106200;protein_source_id=PVP01_1106200.1-p1
PvP01_11_v2	VEuPathDB	CDS	250460	251098	.	-	0	ID=PVP01_1106200.1-p1-CDS2;Parent=PVP01_1106200.1;gene_id=PVP01_1106200;protein_source_id=PVP01_1106200.1-p1
PvP01_11_v2	VEuPathDB	CDS	251294	251323	.	-	0	ID=PVP01_1106200.1-p1-CDS1;Parent=PVP01_1106200.1;gene_id=PVP01_1106200;protein_source_id=PVP01_1106200.1-p1
PvP01_11_v2	VEuPathDB	three_prime_UTR	248387	249787	.	-	.	ID=utr_PVP01_1106200.1_1;Parent=PVP01_1106200.1
PvP01_11_v2	VEuPathDB	five_prime_UTR	251324	252567	.	-	.	ID=utr_PVP01_1106200.1_2;Parent=PVP01_1106200.1
PvP01_08_v2	VEuPathDB	protein_coding_gene	1533479	1538483	.	-	.	ID=PVP01_0836400;description=IBR domain protein%2C putative
PvP01_08_v2	VEuPathDB	mRNA	1533479	1538483	.	-	.	ID=PVP01_0836400.1;Parent=PVP01_0836400;description=IBR domain protein%2C putative
PvP01_08_v2	VEuPathDB	exon	1533479	1538483	.	-	.	ID=exon_PVP01_0836400.1-E1;Parent=PVP01_0836400.1;gene_id=PVP01_0836400
PvP01_08_v2	VEuPathDB	CDS	1535614	1537548	.	-	0	ID=PVP01_0836400.1-p1-CDS1;Parent=PVP01_0836400.1;gene_id=PVP01_0836400;protein_source_id=PVP01_0836400.1-p1
PvP01_08_v2	VEuPathDB	three_prime_UTR	1533479	1535613	.	-	.	ID=utr_PVP01_0836400.1_1;Parent=PVP01_0836400.1
PvP01_08_v2	VEuPathDB	five_prime_UTR	1537549	1538483	.	-	.	ID=utr_PVP01_0836400.1_2;Parent=PVP01_0836400.1
PvP01_09_v2	VEuPathDB	protein_coding_gene	2200995	2202654	.	+	.	ID=PVP01_0949600;description=PIR protein
PvP01_09_v2	VEuPathDB	mRNA	2200995	2202654	.	+	.	ID=PVP01_0949600.1;Parent=PVP01_0949600;description=PIR protein
PvP01_09_v2	VEuPathDB	exon	2200995	2201066	.	+	.	ID=exon_PVP01_0949600.1-E1;Parent=PVP01_0949600.1;gene_id=PVP01_0949600
PvP01_09_v2	VEuPathDB	exon	2201212	2202303	.	+	.	ID=exon_PVP01_0949600.1-E2;Parent=PVP01_0949600.1;gene_id=PVP01_0949600
PvP01_09_v2	VEuPathDB	exon	2202421	2202654	.	+	.	ID=exon_PVP01_0949600.1-E3;Parent=PVP01_0949600.1;gene_id=PVP01_0949600
PvP01_09_v2	VEuPathDB	CDS	2200995	2201066	.	+	0	ID=PVP01_0949600.1-p1-CDS1;Parent=PVP01_0949600.1;gene_id=PVP01_0949600;protein_source_id=PVP01_0949600.1-p1
PvP01_09_v2	VEuPathDB	CDS	2201212	2202303	.	+	0	ID=PVP01_0949600.1-p1-CDS2;Parent=PVP01_0949600.1;gene_id=PVP01_0949600;protein_source_id=PVP01_0949600.1-p1
PvP01_09_v2	VEuPathDB	CDS	2202421	2202654	.	+	0	ID=PVP01_0949600.1-p1-CDS3;Parent=PVP01_0949600.1;gene_id=PVP01_0949600;protein_source_id=PVP01_0949600.1-p1
PvP01_04_v2	VEuPathDB	protein_coding_gene	799856	802168	.	+	.	ID=PVP01_0419300;Name=PH1;description=PH domain-containing protein%2C putative
PvP01_04_v2	VEuPathDB	mRNA	799856	802168	.	+	.	ID=PVP01_0419300.1;Parent=PVP01_0419300;description=PH domain-containing protein%2C putative
PvP01_04_v2	VEuPathDB	exon	799856	800960	.	+	.	ID=exon_PVP01_0419300.1-E1;Parent=PVP01_0419300.1;gene_id=PVP01_0419300
PvP01_04_v2	VEuPathDB	exon	801247	801418	.	+	.	ID=exon_PVP01_0419300.1-E2;Parent=PVP01_0419300.1;gene_id=PVP01_0419300
PvP01_04_v2	VEuPathDB	exon	801646	802168	.	+	.	ID=exon_PVP01_0419300.1-E3;Parent=PVP01_0419300.1;gene_id=PVP01_0419300
PvP01_04_v2	VEuPathDB	CDS	800823	800960	.	+	0	ID=PVP01_0419300.1-p1-CDS1;Parent=PVP01_0419300.1;gene_id=PVP01_0419300;protein_source_id=PVP01_0419300.1-p1
PvP01_04_v2	VEuPathDB	CDS	801247	801418	.	+	0	ID=PVP01_0419300.1-p1-CDS2;Parent=PVP01_0419300.1;gene_id=PVP01_0419300;protein_source_id=PVP01_0419300.1-p1
PvP01_04_v2	VEuPathDB	CDS	801646	801695	.	+	2	ID=PVP01_0419300.1-p1-CDS3;Parent=PVP01_0419300.1;gene_id=PVP01_0419300;protein_source_id=PVP01_0419300.1-p1
PvP01_04_v2	VEuPathDB	five_prime_UTR	799856	800822	.	+	.	ID=utr_PVP01_0419300.1_1;Parent=PVP01_0419300.1
PvP01_04_v2	VEuPathDB	three_prime_UTR	801696	802168	.	+	.	ID=utr_PVP01_0419300.1_2;Parent=PVP01_0419300.1
PvP01_02_v2	VEuPathDB	protein_coding_gene	347889	351863	.	-	.	ID=PVP01_0208400;description=pre-rRNA-processing protein TSR2%2C putative
PvP01_02_v2	VEuPathDB	mRNA	347889	351863	.	-	.	ID=PVP01_0208400.1;Parent=PVP01_0208400;description=pre-rRNA-processing protein TSR2%2C putative
PvP01_02_v2	VEuPathDB	exon	347889	349088	.	-	.	ID=exon_PVP01_0208400.1-E4;Parent=PVP01_0208400.1;gene_id=PVP01_0208400
PvP01_02_v2	VEuPathDB	exon	349223	349308	.	-	.	ID=exon_PVP01_0208400.1-E3;Parent=PVP01_0208400.1;gene_id=PVP01_0208400
PvP01_02_v2	VEuPathDB	exon	349543	349643	.	-	.	ID=exon_PVP01_0208400.1-E2;Parent=PVP01_0208400.1;gene_id=PVP01_0208400
PvP01_02_v2	VEuPathDB	exon	349952	351863	.	-	.	ID=exon_PVP01_0208400.1-E1;Parent=PVP01_0208400.1;gene_id=PVP01_0208400
PvP01_02_v2	VEuPathDB	CDS	348843	349088	.	-	0	ID=PVP01_0208400.1-p1-CDS4;Parent=PVP01_0208400.1;gene_id=PVP01_0208400;protein_source_id=PVP01_0208400.1-p1
PvP01_02_v2	VEuPathDB	CDS	349223	349308	.	-	2	ID=PVP01_0208400.1-p1-CDS3;Parent=PVP01_0208400.1;gene_id=PVP01_0208400;protein_source_id=PVP01_0208400.1-p1
PvP01_02_v2	VEuPathDB	CDS	349543	349643	.	-	1	ID=PVP01_0208400.1-p1-CDS2;Parent=PVP01_0208400.1;gene_id=PVP01_0208400;protein_source_id=PVP01_0208400.1-p1
PvP01_02_v2	VEuPathDB	CDS	349952	350010	.	-	0	ID=PVP01_0208400.1-p1-CDS1;Parent=PVP01_0208400.1;gene_id=PVP01_0208400;protein_source_id=PVP01_0208400.1-p1
PvP01_02_v2	VEuPathDB	three_prime_UTR	347889	348842	.	-	.	ID=utr_PVP01_0208400.1_1;Parent=PVP01_0208400.1
PvP01_02_v2	VEuPathDB	five_prime_UTR	350011	351863	.	-	.	ID=utr_PVP01_0208400.1_2;Parent=PVP01_0208400.1
PvP01_12_v2	VEuPathDB	protein_coding_gene	319941	322718	.	-	.	ID=PVP01_1207900;description=conserved Plasmodium protein%2C unknown function
PvP01_12_v2	VEuPathDB	mRNA	319941	322718	.	-	.	ID=PVP01_1207900.1;Parent=PVP01_1207900;description=conserved Plasmodium protein%2C unknown function
PvP01_12_v2	VEuPathDB	exon	319941	322718	.	-	.	ID=exon_PVP01_1207900.1-E1;Parent=PVP01_1207900.1;gene_id=PVP01_1207900
PvP01_12_v2	VEuPathDB	CDS	320436	321032	.	-	0	ID=PVP01_1207900.1-p1-CDS1;Parent=PVP01_1207900.1;gene_id=PVP01_1207900;protein_source_id=PVP01_1207900.1-p1
PvP01_12_v2	VEuPathDB	three_prime_UTR	319941	320435	.	-	.	ID=utr_PVP01_1207900.1_1;Parent=PVP01_1207900.1
PvP01_12_v2	VEuPathDB	five_prime_UTR	321033	322718	.	-	.	ID=utr_PVP01_1207900.1_2;Parent=PVP01_1207900.1
Transfer.PvP01_00_16.final	VEuPathDB	protein_coding_gene	43376	44391	.	+	.	ID=PVP01_0005580;description=Plasmodium exported protein%2C unknown function
Transfer.PvP01_00_16.final	VEuPathDB	mRNA	43376	44391	.	+	.	ID=PVP01_0005580.1;Parent=PVP01_0005580;description=Plasmodium exported protein%2C unknown function
Transfer.PvP01_00_16.final	VEuPathDB	exon	43376	43480	.	+	.	ID=exon_PVP01_0005580.1-E1;Parent=PVP01_0005580.1;gene_id=PVP01_0005580
Transfer.PvP01_00_16.final	VEuPathDB	exon	43609	44391	.	+	.	ID=exon_PVP01_0005580.1-E2;Parent=PVP01_0005580.1;gene_id=PVP01_0005580
Transfer.PvP01_00_16.final	VEuPathDB	CDS	43376	43480	.	+	0	ID=PVP01_0005580.1-p1-CDS1;Parent=PVP01_0005580.1;gene_id=PVP01_0005580;protein_source_id=PVP01_0005580.1-p1
Transfer.PvP01_00_16.final	VEuPathDB	CDS	43609	44391	.	+	0	ID=PVP01_0005580.1-p1-CDS2;Parent=PVP01_0005580.1;gene_id=PVP01_0005580;protein_source_id=PVP01_0005580.1-p1
PvP01_14_v2	VEuPathDB	protein_coding_gene	400319	402702	.	-	.	ID=PVP01_1408800;description=conserved Plasmodium protein%2C unknown function
PvP01_14_v2	VEuPathDB	mRNA	400319	402702	.	-	.	ID=PVP01_1408800.1;Parent=PVP01_1408800;description=conserved Plasmodium protein%2C unknown function
PvP01_14_v2	VEuPathDB	exon	400319	402702	.	-	.	ID=exon_PVP01_1408800.1-E1;Parent=PVP01_1408800.1;gene_id=PVP01_1408800
PvP01_14_v2	VEuPathDB	CDS	400319	402526	.	-	0	ID=PVP01_1408800.1-p1-CDS1;Parent=PVP01_1408800.1;gene_id=PVP01_1408800;protein_source_id=PVP01_1408800.1-p1
PvP01_14_v2	VEuPathDB	five_prime_UTR	402527	402702	.	-	.	ID=utr_PVP01_1408800.1_1;Parent=PVP01_1408800.1
PvP01_07_v2	VEuPathDB	protein_coding_gene	1265565	1269276	.	-	.	ID=PVP01_0729700;description=elongation factor Tu%2C putative
PvP01_07_v2	VEuPathDB	mRNA	1265565	1269276	.	-	.	ID=PVP01_0729700.1;Parent=PVP01_0729700;description=elongation factor Tu%2C putative
PvP01_07_v2	VEuPathDB	exon	1265565	1269276	.	-	.	ID=exon_PVP01_0729700.1-E1;Parent=PVP01_0729700.1;gene_id=PVP01_0729700
PvP01_07_v2	VEuPathDB	CDS	1265963	1268500	.	-	0	ID=PVP01_0729700.1-p1-CDS1;Parent=PVP01_0729700.1;gene_id=PVP01_0729700;protein_source_id=PVP01_0729700.1-p1
PvP01_07_v2	VEuPathDB	three_prime_UTR	1265565	1265962	.	-	.	ID=utr_PVP01_0729700.1_1;Parent=PVP01_0729700.1
PvP01_07_v2	VEuPathDB	five_prime_UTR	1268501	1269276	.	-	.	ID=utr_PVP01_0729700.1_2;Parent=PVP01_0729700.1
PvP01_14_v2	VEuPathDB	protein_coding_gene	1165079	1171666	.	+	.	ID=PVP01_1427300;description=protein KIC7%2C putative
PvP01_14_v2	VEuPathDB	mRNA	1165079	1171666	.	+	.	ID=PVP01_1427300.1;Parent=PVP01_1427300;description=protein KIC7%2C putative
PvP01_14_v2	VEuPathDB	exon	1165079	1171666	.	+	.	ID=exon_PVP01_1427300.1-E1;Parent=PVP01_1427300.1;gene_id=PVP01_1427300
PvP01_14_v2	VEuPathDB	CDS	1167514	1169499	.	+	0	ID=PVP01_1427300.1-p1-CDS1;Parent=PVP01_1427300.1;gene_id=PVP01_1427300;protein_source_id=PVP01_1427300.1-p1
PvP01_14_v2	VEuPathDB	five_prime_UTR	1165079	1167513	.	+	.	ID=utr_PVP01_1427300.1_1;Parent=PVP01_1427300.1
PvP01_14_v2	VEuPathDB	three_prime_UTR	1169500	1171666	.	+	.	ID=utr_PVP01_1427300.1_2;Parent=PVP01_1427300.1
PvP01_13_v2	VEuPathDB	protein_coding_gene	476485	482208	.	-	.	ID=PVP01_1310400;description=conserved Plasmodium protein%2C unknown function
PvP01_13_v2	VEuPathDB	mRNA	476485	482208	.	-	.	ID=PVP01_1310400.1;Parent=PVP01_1310400;description=conserved Plasmodium protein%2C unknown function
PvP01_13_v2	VEuPathDB	exon	476485	482208	.	-	.	ID=exon_PVP01_1310400.1-E1;Parent=PVP01_1310400.1;gene_id=PVP01_1310400
PvP01_13_v2	VEuPathDB	CDS	476761	481392	.	-	0	ID=PVP01_1310400.1-p1-CDS1;Parent=PVP01_1310400.1;gene_id=PVP01_1310400;protein_source_id=PVP01_1310400.1-p1
PvP01_13_v2	VEuPathDB	three_prime_UTR	476485	476760	.	-	.	ID=utr_PVP01_1310400.1_1;Parent=PVP01_1310400.1
PvP01_13_v2	VEuPathDB	five_prime_UTR	481393	482208	.	-	.	ID=utr_PVP01_1310400.1_2;Parent=PVP01_1310400.1
PvP01_11_v2	VEuPathDB	protein_coding_gene	1731921	1733918	.	+	.	ID=PVP01_1140800;description=conserved Plasmodium protein%2C unknown function
PvP01_11_v2	VEuPathDB	mRNA	1731921	1733918	.	+	.	ID=PVP01_1140800.1;Parent=PVP01_1140800;description=conserved Plasmodium protein%2C unknown function
PvP01_11_v2	VEuPathDB	exon	1731921	1732445	.	+	.	ID=exon_PVP01_1140800.1-E1;Parent=PVP01_1140800.1;gene_id=PVP01_1140800
PvP01_11_v2	VEuPathDB	exon	1732587	1732813	.	+	.	ID=exon_PVP01_1140800.1-E2;Parent=PVP01_1140800.1;gene_id=PVP01_1140800
PvP01_11_v2	VEuPathDB	exon	1733001	1733093	.	+	.	ID=exon_PVP01_1140800.1-E3;Parent=PVP01_1140800.1;gene_id=PVP01_1140800
PvP01_11_v2	VEuPathDB	exon	1733514	1733918	.	+	.	ID=exon_PVP01_1140800.1-E4;Parent=PVP01_1140800.1;gene_id=PVP01_1140800
PvP01_11_v2	VEuPathDB	CDS	1732357	1732445	.	+	0	ID=PVP01_1140800.1-p1-CDS1;Parent=PVP01_1140800.1;gene_id=PVP01_1140800;protein_source_id=PVP01_1140800.1-p1
PvP01_11_v2	VEuPathDB	CDS	1732587	1732813	.	+	1	ID=PVP01_1140800.1-p1-CDS2;Parent=PVP01_1140800.1;gene_id=PVP01_1140800;protein_source_id=PVP01_1140800.1-p1
PvP01_11_v2	VEuPathDB	CDS	1733001	1733093	.	+	2	ID=PVP01_1140800.1-p1-CDS3;Parent=PVP01_1140800.1;gene_id=PVP01_1140800;protein_source_id=PVP01_1140800.1-p1
PvP01_11_v2	VEuPathDB	CDS	1733514	1733572	.	+	2	ID=PVP01_1140800.1-p1-CDS4;Parent=PVP01_1140800.1;gene_id=PVP01_1140800;protein_source_id=PVP01_1140800.1-p1
PvP01_11_v2	VEuPathDB	five_prime_UTR	1731921	1732356	.	+	.	ID=utr_PVP01_1140800.1_1;Parent=PVP01_1140800.1
PvP01_11_v2	VEuPathDB	three_prime_UTR	1733573	1733918	.	+	.	ID=utr_PVP01_1140800.1_2;Parent=PVP01_1140800.1
PvP01_12_v2	VEuPathDB	protein_coding_gene	1262625	1264963	.	+	.	ID=PVP01_1231900;description=conserved Plasmodium protein%2C unknown function
PvP01_12_v2	VEuPathDB	mRNA	1262625	1264963	.	+	.	ID=PVP01_1231900.1;Parent=PVP01_1231900;description=conserved Plasmodium protein%2C unknown function
PvP01_12_v2	VEuPathDB	exon	1262625	1264963	.	+	.	ID=exon_PVP01_1231900.1-E1;Parent=PVP01_1231900.1;gene_id=PVP01_1231900
PvP01_12_v2	VEuPathDB	CDS	1263656	1264771	.	+	0	ID=PVP01_1231900.1-p1-CDS1;Parent=PVP01_1231900.1;gene_id=PVP01_1231900;protein_source_id=PVP01_1231900.1-p1
PvP01_12_v2	VEuPathDB	five_prime_UTR	1262625	1263655	.	+	.	ID=utr_PVP01_1231900.1_1;Parent=PVP01_1231900.1
PvP01_12_v2	VEuPathDB	three_prime_UTR	1264772	1264963	.	+	.	ID=utr_PVP01_1231900.1_2;Parent=PVP01_1231900.1
PvP01_12_v2	VEuPathDB	protein_coding_gene	846913	849691	.	-	.	ID=PVP01_1221300;description=AMMECR1 domain-containing protein%2C putative
PvP01_12_v2	VEuPathDB	mRNA	846913	849691	.	-	.	ID=PVP01_1221300.1;Parent=PVP01_1221300;description=AMMECR1 domain-containing protein%2C putative
PvP01_12_v2	VEuPathDB	exon	846913	849691	.	-	.	ID=exon_PVP01_1221300.1-E1;Parent=PVP01_1221300.1;gene_id=PVP01_1221300
PvP01_12_v2	VEuPathDB	CDS	847439	848149	.	-	0	ID=PVP01_1221300.1-p1-CDS1;Parent=PVP01_1221300.1;gene_id=PVP01_1221300;protein_source_id=PVP01_1221300.1-p1
PvP01_12_v2	VEuPathDB	three_prime_UTR	846913	847438	.	-	.	ID=utr_PVP01_1221300.1_1;Parent=PVP01_1221300.1
PvP01_12_v2	VEuPathDB	five_prime_UTR	848150	849691	.	-	.	ID=utr_PVP01_1221300.1_2;Parent=PVP01_1221300.1
PvP01_14_v2	VEuPathDB	protein_coding_gene	2896953	2900033	.	-	.	ID=PVP01_1468000;description=conserved protein%2C unknown function
PvP01_14_v2	VEuPathDB	mRNA	2896953	2900033	.	-	.	ID=PVP01_1468000.1;Parent=PVP01_1468000;description=conserved protein%2C unknown function
PvP01_14_v2	VEuPathDB	exon	2896953	2900033	.	-	.	ID=exon_PVP01_1468000.1-E1;Parent=PVP01_1468000.1;gene_id=PVP01_1468000
PvP01_14_v2	VEuPathDB	CDS	2897349	2900033	.	-	0	ID=PVP01_1468000.1-p1-CDS1;Parent=PVP01_1468000.1;gene_id=PVP01_1468000;protein_source_id=PVP01_1468000.1-p1
PvP01_14_v2	VEuPathDB	three_prime_UTR	2896953	2897348	.	-	.	ID=utr_PVP01_1468000.1_1;Parent=PVP01_1468000.1
PvP01_14_v2	VEuPathDB	protein_coding_gene	1949595	1953949	.	-	.	ID=PVP01_1445100;Name=PV2;description=parasitophorous vacuolar protein 2%2C putative
PvP01_14_v2	VEuPathDB	mRNA	1949595	1953949	.	-	.	ID=PVP01_1445100.1;Parent=PVP01_1445100;description=parasitophorous vacuolar protein 2%2C putative
PvP01_14_v2	VEuPathDB	exon	1949595	1953949	.	-	.	ID=exon_PVP01_1445100.1-E1;Parent=PVP01_1445100.1;gene_id=PVP01_1445100
PvP01_14_v2	VEuPathDB	CDS	1950595	1952265	.	-	0	ID=PVP01_1445100.1-p1-CDS1;Parent=PVP01_1445100.1;gene_id=PVP01_1445100;protein_source_id=PVP01_1445100.1-p1
PvP01_14_v2	VEuPathDB	three_prime_UTR	1949595	1950594	.	-	.	ID=utr_PVP01_1445100.1_1;Parent=PVP01_1445100.1
PvP01_14_v2	VEuPathDB	five_prime_UTR	1952266	1953949	.	-	.	ID=utr_PVP01_1445100.1_2;Parent=PVP01_1445100.1
PvP01_08_v2	VEuPathDB	ncRNA_gene	1365611	1365744	.	-	.	ID=PVP01_0831800;description=U4 spliceosomal RNA
PvP01_08_v2	VEuPathDB	snRNA	1365611	1365744	.	-	.	ID=PVP01_0831800.1;Parent=PVP01_0831800;description=U4 spliceosomal RNA
PvP01_08_v2	VEuPathDB	exon	1365611	1365744	.	-	.	ID=exon_PVP01_0831800.1-E1;Parent=PVP01_0831800.1;gene_id=PVP01_0831800
PvP01_10_v2	VEuPathDB	protein_coding_gene	427361	429504	.	+	.	ID=PVP01_1009700;description=conserved Plasmodium protein%2C unknown function
PvP01_10_v2	VEuPathDB	mRNA	427361	429504	.	+	.	ID=PVP01_1009700.1;Parent=PVP01_1009700;description=conserved Plasmodium protein%2C unknown function
PvP01_10_v2	VEuPathDB	exon	427361	428038	.	+	.	ID=exon_PVP01_1009700.1-E1;Parent=PVP01_1009700.1;gene_id=PVP01_1009700
PvP01_10_v2	VEuPathDB	exon	428223	428464	.	+	.	ID=exon_PVP01_1009700.1-E2;Parent=PVP01_1009700.1;gene_id=PVP01_1009700
PvP01_10_v2	VEuPathDB	exon	428623	428691	.	+	.	ID=exon_PVP01_1009700.1-E3;Parent=PVP01_1009700.1;gene_id=PVP01_1009700
PvP01_10_v2	VEuPathDB	exon	428932	429504	.	+	.	ID=exon_PVP01_1009700.1-E4;Parent=PVP01_1009700.1;gene_id=PVP01_1009700
PvP01_10_v2	VEuPathDB	CDS	428233	428464	.	+	0	ID=PVP01_1009700.1-p1-CDS1;Parent=PVP01_1009700.1;gene_id=PVP01_1009700;protein_source_id=PVP01_1009700.1-p1
PvP01_10_v2	VEuPathDB	CDS	428623	428691	.	+	2	ID=PVP01_1009700.1-p1-CDS2;Parent=PVP01_1009700.1;gene_id=PVP01_1009700;protein_source_id=PVP01_1009700.1-p1
PvP01_10_v2	VEuPathDB	CDS	428932	429092	.	+	2	ID=PVP01_1009700.1-p1-CDS3;Parent=PVP01_1009700.1;gene_id=PVP01_1009700;protein_source_id=PVP01_1009700.1-p1
PvP01_10_v2	VEuPathDB	five_prime_UTR	427361	428038	.	+	.	ID=utr_PVP01_1009700.1_1;Parent=PVP01_1009700.1
PvP01_10_v2	VEuPathDB	five_prime_UTR	428223	428232	.	+	.	ID=utr_PVP01_1009700.1_2;Parent=PVP01_1009700.1
PvP01_10_v2	VEuPathDB	three_prime_UTR	429093	429504	.	+	.	ID=utr_PVP01_1009700.1_3;Parent=PVP01_1009700.1
PvP01_14_v2	VEuPathDB	protein_coding_gene	1673127	1681715	.	-	.	ID=PVP01_1439300;Name=SET10;description=histone-lysine N-methyltransferase%2C H3 lysine-4 specific%2C putative
PvP01_14_v2	VEuPathDB	mRNA	1673127	1681715	.	-	.	ID=PVP01_1439300.1;Parent=PVP01_1439300;description=histone-lysine N-methyltransferase%2C H3 lysine-4 specific%2C putative
PvP01_14_v2	VEuPathDB	exon	1673127	1681715	.	-	.	ID=exon_PVP01_1439300.1-E1;Parent=PVP01_1439300.1;gene_id=PVP01_1439300
PvP01_14_v2	VEuPathDB	CDS	1673775	1679666	.	-	0	ID=PVP01_1439300.1-p1-CDS1;Parent=PVP01_1439300.1;gene_id=PVP01_1439300;protein_source_id=PVP01_1439300.1-p1
PvP01_14_v2	VEuPathDB	three_prime_UTR	1673127	1673774	.	-	.	ID=utr_PVP01_1439300.1_1;Parent=PVP01_1439300.1
PvP01_14_v2	VEuPathDB	five_prime_UTR	1679667	1681715	.	-	.	ID=utr_PVP01_1439300.1_2;Parent=PVP01_1439300.1
PvP01_13_v2	VEuPathDB	protein_coding_gene	1265363	1271188	.	+	.	ID=PVP01_1329900;description=conserved Plasmodium protein%2C unknown function
PvP01_13_v2	VEuPathDB	mRNA	1265363	1271188	.	+	.	ID=PVP01_1329900.1;Parent=PVP01_1329900;description=conserved Plasmodium protein%2C unknown function
PvP01_13_v2	VEuPathDB	exon	1265363	1271188	.	+	.	ID=exon_PVP01_1329900.1-E1;Parent=PVP01_1329900.1;gene_id=PVP01_1329900
PvP01_13_v2	VEuPathDB	CDS	1266801	1270334	.	+	0	ID=PVP01_1329900.1-p1-CDS1;Parent=PVP01_1329900.1;gene_id=PVP01_1329900;protein_source_id=PVP01_1329900.1-p1
PvP01_13_v2	VEuPathDB	five_prime_UTR	1265363	1266800	.	+	.	ID=utr_PVP01_1329900.1_1;Parent=PVP01_1329900.1
PvP01_13_v2	VEuPathDB	three_prime_UTR	1270335	1271188	.	+	.	ID=utr_PVP01_1329900.1_2;Parent=PVP01_1329900.1
PvP01_09_v2	VEuPathDB	protein_coding_gene	489248	490386	.	+	.	ID=PVP01_0909000;Name=DTD;description=D-tyrosyl-tRNA(Tyr) deacylase%2C putative
PvP01_09_v2	VEuPathDB	mRNA	489248	490386	.	+	.	ID=PVP01_0909000.1;Parent=PVP01_0909000;Note=3.1.1.96 (D-aminoacyl-tRNA deacylase);description=D-tyrosyl-tRNA(Tyr) deacylase%2C putative
PvP01_09_v2	VEuPathDB	exon	489248	490386	.	+	.	ID=exon_PVP01_0909000.1-E1;Parent=PVP01_0909000.1;gene_id=PVP01_0909000
PvP01_09_v2	VEuPathDB	CDS	489778	490272	.	+	0	ID=PVP01_0909000.1-p1-CDS1;Parent=PVP01_0909000.1;gene_id=PVP01_0909000;protein_source_id=PVP01_0909000.1-p1
PvP01_09_v2	VEuPathDB	five_prime_UTR	489248	489777	.	+	.	ID=utr_PVP01_0909000.1_1;Parent=PVP01_0909000.1
PvP01_09_v2	VEuPathDB	three_prime_UTR	490273	490386	.	+	.	ID=utr_PVP01_0909000.1_2;Parent=PVP01_0909000.1
Transfer.PvP01_00_10.final	VEuPathDB	protein_coding_gene	23002	24424	.	+	.	ID=PVP01_0003970;description=PIR protein
Transfer.PvP01_00_10.final	VEuPathDB	mRNA	23002	24424	.	+	.	ID=PVP01_0003970.1;Parent=PVP01_0003970;description=PIR protein
Transfer.PvP01_00_10.final	VEuPathDB	exon	23002	23016	.	+	.	ID=exon_PVP01_0003970.1-E1;Parent=PVP01_0003970.1;gene_id=PVP01_0003970
[truncated: 102,998 more rows]
